# Supplementary material for: Free fatty acid biosynthesis precursors are involved in pollen–stigma interactions in Brassica
Source: Hortic Res. 2025 Jun 11;12(9):uhaf147. doi: 10.1093/hr/uhaf147 (PMC12313337; doi:10.1093/hr/uhaf147)
Supplement: Web_Material_uhaf147 [file web_material_uhaf147.zip]

Archive with 8 entries (8 files):
- HR-Supplementary Data Figures.docx
- Supplementary Data Table S1.xlsx
- Supplementary Data Table S2.xlsx
- Supplementary Data Table S3.xlsx
- Supplementary Data Table S4.xlsx
- Supplementary Data Table S6.xlsx
- Supplementary Data Table S7.xlsx
- Supplementary DataTable S5.xlsx
