# Supplementary material for: Free fatty acid biosynthesis precursors are involved in pollen–stigma interactions in Brassica
Source: Hortic Res. 2025 Jun 11;12(9):uhaf147. doi: 10.1093/hr/uhaf147 (PMC12313337; doi:10.1093/hr/uhaf147)
Supplement: Web_Material_uhaf147 [file web_material_uhaf147.zip › Supplementary Data Table S1.xlsx]

## Sheet: Sheet1
Index	Q1 (Da)	Q3 (Da)	Molecular weight (Da)	Formula	Ionization model	Compounds	Class I	Class II	CAS	Level	SI0-1	SI0-2	SI0-3	SI30-1	SI30-2	SI30-3	SI60-1	SI60-2	SI60-3	CP0-1	CP0-2	CP0-3	CP30-1	CP30-2	CP30-3	CP60-1	CP60-2	CP60-3	QC01	QC02	QC03	cpd_ID	kegg_map
mws0736	189.123	86.0964	188.116	C8H16N2O3	[M+H]+	N-Glycyl-L-leucine*	Amino acids and derivatives	Amino acids and derivatives	869-19-2	3	250490	350543	478792	799723	565241	1.0677e+06	794186	753376	679975	302502	414642	227373	416787	551741	606447	735041	510645	719340	690208	688798	688764	C02155	-
Lmtn004049	263.129	204.115	264.136	C15H20O4	[M-H]-	Abscisic acid	Organic acids	Organic acids	21293-29-8	1	305973	336358	411107	471053	499886	556290	610941	602522	594746	290654	313483	345341	562440	444669	587848	574733	510063	624720	493489	491782	492144	C06082	ko00906,ko01100,ko01110,ko04075
mws0473	131.035	87.0452	132.042	C5H8O4	[M-H]-	2-Methylsuccinic acid*	Organic acids	Organic acids	498-21-5	1	789856	7.22672e+06	540125	6.53357e+06	731280	6.91319e+06	549600	5.91016e+06	4.71142e+06	8.2951e+06	508605	780115	5.7796e+06	670046	9.07045e+06	543098	500249	6.07183e+06	6.54534e+06	6.52554e+06	6.50844e+06	-	-
Lmmn002164	131.035	87.0452	132.042	C5H8O4	[M-H]-	Monomethyl succinate*	Organic acids	Organic acids	3878-55-5	1	789856	7.22672e+06	540125	6.53357e+06	731280	6.91319e+06	549600	5.91016e+06	4.71142e+06	8.2951e+06	508605	780115	5.7796e+06	670046	9.07045e+06	543098	500249	6.07183e+06	6.54534e+06	6.52554e+06	6.50844e+06	-	-
mws0183	153.019	109.029	154.027	C7H6O4	[M-H]-	3,4-Dihydroxybenzoic acid (Protocatechuic acid)*	Phenolic acids	Phenolic acids	99-50-3	3	285046	272201	302110	348273	208668	337287	367916	413072	323614	258532	131960	254758	299733	365479	398174	171329	295837	439404	296490	296871	298318	C00230	ko01100,ko01110
Lmhp008801	476.277	335.258	475.27	C23H42NO7P	[M+H]+	LysoPE 18:3	Lipids	LPE	-	1	4.22702e+06	2.20136e+06	3.73295e+06	2.45939e+06	3.05082e+06	2.67934e+06	2.76375e+06	3.4706e+06	3.31781e+06	3.26508e+06	3.38543e+06	3.01777e+06	2.81052e+06	3.93453e+06	3.15538e+06	2.71654e+06	2.21543e+06	3.26903e+06	3.55091e+06	3.53572e+06	3.56237e+06	-	-
pmb2791	309.207	209.054	310.214	C18H30O4	[M-H]-	9-Hydroperoxy-10E,12,15Z-octadecatrienoic acid	Lipids	Free fatty acids	111004-08-1	3	47337.4	75833.7	80709	88917.8	59140.1	81934.4	87238.8	90555.3	71877.6	38229.8	35070.5	43908	41451.7	52471.8	58214	81438.3	89777.8	104202	65374.4	65827.4	65235.1	C16321	ko00592,ko01110
pme1654	209.119	59.0151	210.126	C12H18O3	[M-H]-	Jasmonic acid	Organic acids	Organic acids	77026-92-7	3	364199	330160	301130	425533	405273	347814	382053	362537	384754	269040	207373	284542	364396	410162	425986	358679	408192	470293	373884	368927	369826	C08491	ko00592,ko01100,ko01110,ko04075
pme2266	245.095	227.085	244.088	C10H16N2O3S	[M+H]+	Biotin	Others	Vitamin	58-85-5	1	155235	163405	159369	172392	196502	207586	220080	178598	222229	149516	183069	156052	200170	191183	251655	205072	207013	201804	225039	221923	222810	C00120	ko00780,ko01100,ko01240,ko02010
mws0248	243.062	110.025	244.07	C9H12N2O6	[M-H]-	Uridine	Nucleotides and derivatives	Nucleotides and derivatives	58-96-8	1	672205	458187	613802	826146	503288	793991	645631	733898	516318	344456	622362	387947	458480	462763	560697	678788	498091	853171	566481	559339	559166	C00299	ko00240,ko01100,ko01232,ko02010
Lmhp009034	452.277	311.258	451.27	C21H42NO7P	[M+H]+	LysoPE 16:1	Lipids	LPE	-	3	121525	62599.9	103964	86972.9	101004	90313.7	87572.3	70007.4	84781.7	83582.7	96171.4	88844.1	68833.6	110323	100139	77889.5	73755.6	123815	103728	105298	104916	-	-
mws0254	156.077	110.071	155.07	C6H9N3O2	[M+H]+	L-Histidine	Amino acids and derivatives	Amino acids and derivatives	71-00-1	1	2.39133e+07	1.75613e+07	1.96323e+07	2.13084e+07	2.0959e+07	2.05341e+07	1.66384e+07	1.93233e+07	2.13962e+07	2.61595e+07	2.15662e+07	2.20311e+07	1.90877e+07	1.80622e+07	2.03701e+07	2.07437e+07	2.24641e+07	1.53951e+07	2.22265e+07	2.26096e+07	2.24053e+07	C00135	ko00340,ko00410,ko00470,ko00970,ko01100,ko01110,ko01230,ko02010
pmp000695	375.129	177.051	374.121	C16H22O10	[M+H]+	Swertiamarin	Terpenoids	Monoterpenoids	17388-39-5	3	2.9126e+06	2.11525e+06	2.75028e+06	2.13672e+06	2.67992e+06	2.33894e+06	2.30173e+06	2.35557e+06	2.91247e+06	2.91534e+06	3.09776e+06	2.43936e+06	2.87608e+06	2.69231e+06	2.20938e+06	2.50665e+06	2.56931e+06	2.69541e+06	2.69423e+06	2.65628e+06	2.64957e+06	C09800	-
mws0639	153.019	109.029	154.027	C7H6O4	[M-H]-	2,3-Dihydroxybenzoic Acid*	Phenolic acids	Phenolic acids	303-38-8	3	320382	360047	381331	362338	380216	361523	437014	374194	353417	398031	237922	332754	371692	345867	458001	334369	361118	381466	323169	322426	327891	C00196	ko01110
mws2523	421.075	241.012	422.082	C12H23O14P	[M-H]-	Trehalose 6-phosphate	Others	Saccharides	4484-88-2	3	77413.5	68126	72859.2	80565.2	51819.2	70015.7	71519.2	70795	76051.6	52820.5	44218.7	69905.7	76162.7	67617	83482.7	71436.3	84495.8	80034.9	76513	75254.7	76401.5	C00689	ko00500,ko01100,ko01110
mws1350	181.051	151.003	182.058	C9H10O4	[M-H]-	Syringaldehyde; 4-Hydroxy-3,5-Dimethoxybenzaldehyde	Phenolic acids	Phenolic acids	134-96-3	3	202048	202414	227972	215863	280180	241408	145966	153569	159084	197919	156536	242146	274577	178660	173788	146892	152085	121671	112294	112351	110534	-	-
Cmln001498	418.033	96.9605	418.031	C12H20NO9S3-	[M]-	4-Methylthio-3-butenyl Glucosinolate (Dehydroerucin)	Others	Glucosinolates	-	3	383353	306676	520728	1.01129e+06	357854	595403	549250	512834	374414	111390	369761	274486	286744	443116	689140	799107	412162	1.5601e+06	486297	495705	490777	-	-
mws1587	132.102	86.0964	131.095	C6H13NO2	[M+H]+	L-Norleucine*	Amino acids and derivatives	Amino acids and derivatives	327-57-1	2	1.98187e+06	1.90631e+06	1.59963e+06	1.82894e+06	1.32083e+06	1.85603e+06	1.14309e+06	1.69203e+06	2.03414e+06	1.391e+06	2.2013e+06	1.62069e+06	1.7571e+06	1.46075e+06	1.93098e+06	1.21557e+06	1.74353e+06	1.6586e+06	1.73524e+06	1.76511e+06	1.73698e+06	C01933	-
pmb0863	492.308	184.073	491.301	C24H46NO7P	[M+H]+	LysoPC 16:2(2n isomer)	Lipids	LPC	-	3	75145.1	73256	77560.6	62050.8	78896.9	77054.7	66424.9	66407.5	71029	99191.4	80382.7	86243.3	78430.4	95001.9	78763	63895.3	67100.8	79564.7	76856	78228.3	78079.8	-	-
Zmbp002538	205.097	146.061	204.09	C11H12N2O2	[M+H]+	1-Methoxy-indole-3-acetamide	Alkaloids	Plumerane	-	2	2.00804e+07	2.24328e+07	1.82864e+07	4.06925e+07	2.93454e+07	3.70141e+07	2.26621e+07	2.3076e+07	2.59774e+07	2.75689e+07	2.54231e+07	2.41091e+07	2.67753e+07	2.41897e+07	2.69914e+07	2.73574e+07	2.5658e+07	2.62498e+07	2.67224e+07	2.62441e+07	2.66523e+07	-	-
Zmln002252	223.029	149.025	224.032	C10H8O6	[M-H]-	Sideretin (5,7,8-Trihydroxy-6-methoxycoumarin)	Lignans and Coumarins	Coumarins	-	3	617184	623308	633582	1.62159e+06	1.2478e+06	2.09723e+06	1.78198e+06	2.14999e+06	1.4717e+06	407246	496210	531521	874316	788336	1.36189e+06	1.534e+06	1.2547e+06	2.12624e+06	1.22493e+06	1.24761e+06	1.22855e+06	C22007	ko00999,ko01110
Cmln001356	408.042	96.9602	409.05	C14H19NO9S2	[M-H]-	Benzyl glucosinolate	Others	Glucosinolates	499-26-3	3	653234	728106	617093	385228	1.01138e+06	607127	657359	722463	873452	1.39808e+06	742818	1.00934e+06	1.18022e+06	801267	1.26325e+06	574514	967087	239937	771096	761387	776854	C02153	ko00966,ko01110,ko01210
pma1751	286.092	124.039	285.085	C12H15NO7	[M+H]+	N-(beta-D-Glucosyl)nicotinate	Others	Vitamin	-	3	1.33783e+06	1.28801e+06	1.38684e+06	734541	650012	668762	706711	661086	782452	756331	813984	921010	850782	930709	796507	732153	735754	951685	795350	785861	778958	-	-
Lmqn009304	325.108	293.082	326.115	C19H18O5	[M-H]-	Eucalyptin (5-Hydroxy-7,4'-dimethoxy-6,8-dimethylflavone)	Flavonoids	Flavanones	3122-88-1	3	108474	140053	125023	169714	199632	209588	211317	234560	224623	231444	109494	168252	164032	118253	195689	144838	180028	125988	179248	182899	180114	-	-
Lmqp001551	773.214	449.109	773.213	C33H41O21+	[M]+	Cyanidin-3-O-sophorotrioside	Flavonoids	Anthocyanidins	88110-66-1	1	2.75934e+06	1.88538e+06	3.98637e+06	4.34285e+06	1.41718e+06	3.28409e+06	4.75526e+06	3.41307e+06	1.84063e+06	2.75928e+06	3.26814e+06	3.28126e+06	1.79627e+06	1.54313e+06	1.58291e+06	1.61801e+06	1.66155e+06	1.7753e+06	4.45905e+06	4.3692e+06	4.43643e+06	-	-
Lmbn000216	147.03	57.0344	148.037	C5H8O5	[M-H]-	3-Methylmalic acid*	Organic acids	Organic acids	152204-30-3	3	200731	207912	175891	140188	214168	185429	170207	177190	181277	208333	175621	153187	186648	193887	198117	189416	196935	185904	191224	186878	188323	C06032	ko00290,ko00660,ko01100,ko01210,ko01230
pmb2620	207.066	133.065	208.074	C11H12O4	[M-H]-	3,4-Dimethoxycinnamic acid	Phenolic acids	Phenolic acids	2316-26-9	1	1.34794e+06	1.24763e+06	1.21482e+06	702779	1.21898e+06	898182	997792	917092	1.31949e+06	1.82723e+06	1.26784e+06	1.42262e+06	1.41403e+06	1.07748e+06	1.53906e+06	925980	1.08412e+06	963430	1.35614e+06	1.38943e+06	1.3719e+06	-	-
pmn001399	405.119	243.065	406.126	C20H22O9	[M-H]-	2,4,6,4'-Tetrahydroxy-stilbene-2-O-glucoside	Others	Stilbene	-	3	93464.3	114216	124870	170064	161647	162090	140969	146412	169795	121129	121040	117967	174660	156778	206630	125825	152446	152806	162181	158524	161638	-	-
Lcln000181	476.066	96.9594	477.08	C15H27NO10S3	[M-H]-	7-Methylthio-3-oxoheptyl Glucosinolate	Others	Glucosinolates	-	3	203648	205357	238981	238431	265264	264968	219132	268469	209402	262865	194948	269036	253251	286680	347449	237810	246318	293534	240599	245642	240315	-	-
pme3705	193.035	72.9931	194.043	C6H10O7	[M-H]-	D-Glucoronic acid*	Others	Saccharides	6556-12-3	3	73835.3	64755.1	68482.1	113158	66489.4	98533.1	52979.3	51485.5	72813.6	62566.7	57978.3	105802	63076.8	104446	80813.2	45726.8	43840.5	87554.2	68961.1	67671.8	67377.8	C00191	ko00040,ko00053,ko00520,ko00562,ko01100,ko01240,ko01250
mws1329	463.088	301.036	464.096	C21H20O12	[M-H]-	Quercetin-7-O-glucoside*	Flavonoids	Flavonols	491-50-9	1	402934	412720	393566	422536	620071	512560	430746	487318	401482	720562	460636	502396	528647	452302	640362	422772	530826	472424	564445	557567	550552	C12639	-
Lhnn101201	374.056	96.959	375.066	C11H21NO9S2	[M-H]-	N-Butylglucosinolate*	Others	Glucosinolates	35535-42-3	1	5.9313e+06	7.79478e+06	7.27415e+06	3.43683e+06	4.70863e+06	4.53781e+06	7.2256e+06	6.28456e+06	6.18488e+06	6.27509e+06	4.03124e+06	6.62743e+06	6.77466e+06	6.09444e+06	6.51497e+06	5.28934e+06	6.61022e+06	6.75085e+06	6.04519e+06	5.89865e+06	6.03161e+06	-	-
pmp001198	132.102	57.0335	131.095	C6H13NO2	[M+H]+	6-Deoxyfagomine	Alkaloids	Piperidine alkaloids	197449-09-5	2	7.80787e+06	6.61058e+06	8.16802e+06	7.65416e+06	7.1905e+06	8.05019e+06	6.46606e+06	6.37315e+06	6.67661e+06	6.62349e+06	7.64499e+06	6.4643e+06	7.702e+06	7.38921e+06	6.70101e+06	6.67527e+06	7.43325e+06	7.0666e+06	6.94693e+06	6.83079e+06	7.01751e+06	-	-
Zmzp000616	110.059	93.0564	109.053	C6H7NO	[M+H]+	4-Aminophenol	Alkaloids	Phenolamine	123-30-8	3	72428.8	57347.5	58336	78970.7	35564	87943.3	40797.7	67275.1	47878.2	51509.7	37164.4	65703.5	55627.3	73801.5	54433.2	81308.1	50318.9	56347.3	50186	50433.1	49108	C02372	-
Zazp002547	205.096	146.06	204.09	C11H12N2O2	[M+H]+	cyclo-(Gly-Phe)	Amino acids and derivatives	Amino acids and derivatives	10125-07-2	1	1.87367e+07	2.13804e+07	1.94809e+07	41577526	35176401	3.91193e+07	2.33703e+07	2.10955e+07	3.01456e+07	2.92685e+07	2.64253e+07	2.41605e+07	2.55745e+07	2.33546e+07	2.88837e+07	2.68258e+07	2.81857e+07	2.27642e+07	2.70795e+07	2.68763e+07	2.76251e+07	-	-
mws0671	120.066	74.0601	119.058	C4H9NO3	[M+H]+	L-Homoserine*	Amino acids and derivatives	Amino acids and derivatives	672-15-1	3	2.44518e+06	3.14126e+06	2.62598e+06	2.56882e+06	1.65167e+06	3.35522e+06	5.69513e+06	2.18081e+06	2.56282e+06	2.36537e+06	3.10741e+06	4.71488e+06	2.39663e+06	4.82709e+06	4.06962e+06	3.46532e+06	4.83702e+06	3.88852e+06	3.43228e+06	3.33522e+06	3.37891e+06	C00263	ko00260,ko00270,ko00300,ko00920,ko01100,ko01110,ko01230
mws0230	120.066	74.0601	119.058	C4H9NO3	[M+H]+	L-Threonine*	Amino acids and derivatives	Amino acids and derivatives	72-19-5	3	2.44518e+06	3.14126e+06	2.62598e+06	2.56882e+06	1.65167e+06	3.35522e+06	5.69513e+06	2.18081e+06	2.56282e+06	2.36537e+06	3.10741e+06	4.71488e+06	2.39663e+06	4.82709e+06	4.06962e+06	3.46532e+06	4.83702e+06	3.88852e+06	3.43228e+06	3.33522e+06	3.37891e+06	C00188	ko00260,ko00261,ko00290,ko00470,ko00860,ko00970,ko01100,ko01110,ko01230,ko02010
Lmhp008833	494.324	184.073	493.317	C24H48NO7P	[M+H]+	LysoPC 16:1(2n isomer)	Lipids	LPC	-	2	441637	373024	380689	340368	398093	383805	357818	366242	350863	376856	299812	367753	351249	386199	953482	306901	323760	412344	408679	402491	397016	-	-
pme0274	132.102	69.0699	131.095	C6H13NO2	[M+H]+	6-Aminocaproic acid	Organic acids	Organic acids	60-32-2	3	3.84012e+07	3.56872e+07	3.75106e+07	3.00117e+07	3.58036e+07	3.20189e+07	2.79875e+07	3.05035e+07	3.45538e+07	3.19535e+07	3.52601e+07	2.95826e+07	3.07851e+07	2.68703e+07	3.35841e+07	3.06551e+07	3.32526e+07	2.91411e+07	3.18037e+07	3.10737e+07	3.19205e+07	C02378	ko01100
Zmhn001446	579.208	417.156	580.216	C28H36O13	[M-H]-	Syringaresinol-4'-O-glucoside	Lignans and Coumarins	Lignans	7374-79-0	3	314693	345767	360546	403095	399528	509999	419464	465406	330477	326829	373763	414880	416352	403870	474668	334846	303272	359302	405658	416581	415577	C10890	-
Lafp004533	457.209	209.154	456.199	C22H32O10	[M+H]+	3-Oxo-α-ionol-β-D-malonyl-glucoside	Terpenoids	Sesquiterpenoids	-	3	143381	199919	129865	232253	221089	219909	204335	157683	205680	202988	184343	169820	215473	214875	206356	201191	179471	187969	223803	223931	218057	-	-
mws2623	281.249	281.25	282.256	C18H34O2	[M-H]-	11-Octadecanoic acid(Vaccenic acid)	Lipids	Free fatty acids	506-17-2	1	3.26414e+07	4.38277e+07	4.63757e+07	4.78039e+07	4.25438e+07	4.4652e+07	5.37778e+07	5.67105e+07	4.67189e+07	3.45458e+07	2.79898e+07	3.3887e+07	3.43736e+07	3.54452e+07	4.05934e+07	4.26259e+07	5.34742e+07	4.17153e+07	4.51679e+07	4.51601e+07	4.64126e+07	C21944	-
pme1184	268.104	152.057	267.097	C10H13N5O4	[M+H]+	2'-Deoxyguanosine	Nucleotides and derivatives	Nucleotides and derivatives	961-07-9	3	707083	564112	637947	787605	491600	1.50687e+06	577427	625314	540235	537879	841753	619420	530032	672021	948067	711357	587573	880969	713041	691334	707941	C00330	ko00230,ko01100,ko01232,ko02010
Lmsn002288	503.141	341.088	504.148	C21H28O14	[M-H]-	1-O-Caffeoyl-(6-O-glucosyl)-β-D-glucose	Phenolic acids	Phenolic acids	-	3	1.541e+06	1.69119e+06	1.70007e+06	1.46061e+06	1.27493e+06	1.06386e+06	1.34704e+06	1.38163e+06	1.49595e+06	1.80875e+06	1.13662e+06	1.39709e+06	1.33467e+06	1.41113e+06	1.38222e+06	1.53073e+06	1.39715e+06	1.53306e+06	1.50393e+06	1.46818e+06	1.51415e+06	-	-
ML10174588	233.155	233.155	234.162	C15H22O2	[M-H]-	Confertifoline	Terpenoids	Sesquiterpenoids	1811-23-0	3	892470	946139	914643	826843	924823	866849	913239	934899	953737	924793	837065	882273	915701	966891	1.01739e+06	871425	907161	880594	891327	864955	869239	C09376	-
Hmtn001302	299.078	137.024	300.084	C13H16O8	[M-H]-	Glucosyloxybenzoic acid*	Phenolic acids	Phenolic acids	-	1	6.37834e+06	7.98244e+06	7.70664e+06	5.19942e+06	4.82431e+06	4.95893e+06	8.50276e+06	6.48731e+06	8.35807e+06	6.74063e+06	4.59384e+06	6.02113e+06	7.9024e+06	7.56773e+06	7.06323e+06	9.37721e+06	1.33749e+07	1.18551e+07	7.66048e+06	7.72409e+06	7.48377e+06	-	-
mws1038	277.123	146.081	278.13	C11H22N2O4S	[M-H]-	Pantetheine	Alkaloids	Alkaloids	496-65-1	2	25611.1	26148.4	30426	37609.4	38214.4	26134	20828.3	29551.4	29462	11299.2	21612.1	18087.3	26958.7	22126.4	27632.6	35727.4	29029	53725.4	18608.7	18709.3	18140.6	C00831	ko00332,ko00770,ko01100,ko01110
Lmhp012042	355.284	263.237	354.277	C21H38O4	[M+H]+	2-Linoleoylglycerol	Lipids	Glycerol ester	3443-82-1	1	843037	1.02713e+06	810244	1.18147e+06	1.0475e+06	1.02668e+06	1.22191e+06	1.23498e+06	1.01793e+06	913062	897738	863719	687291	796745	831479	862283	965334	820747	1.03572e+06	1.00741e+06	1.00517e+06	-	-
Lmnn002886	477.14	179.03	478.147	C23H26O11	[M-H]-	1'-O-(3,4-Dihydroxyphenethyl)-O-caffeoyl-glucoside	Phenolic acids	Phenolic acids	-	3	64481.2	66750.2	48854.9	38433.3	99619.5	40605	82332.8	60915.4	151554	89811	53343.3	66724.6	117638	54063.4	79295.9	43629.5	178575	12027.8	78582	80270.2	77659.9	-	-
Zmhp004969	283.134	121.065	282.126	C18H18O3	[M+H]+	4,4,5-Trihydroxy-l,l'-di-2-propenylbiphenyl	Lignans and Coumarins	Lignans	-	3	27095.9	18670.1	21626.5	21789.1	30399.7	31781.2	33883.9	27326.5	22781.3	13118.1	21954.5	26322.9	14314	28343	27503.5	27434.9	16354.4	26248.4	26652.4	25830.3	26524.3	-	-
Rfmb091	295.228	195.139	296.235	C18H32O3	[M-H]-	9S-Hydroxy-10E,12Z-octadecadienoic acid*	Lipids	Free fatty acids	15514-85-9	3	526721	630043	646233	734470	305685	607033	546699	486400	388317	198087	332932	301459	275559	344686	418965	636338	633547	983141	486398	503148	494073	C14767	ko00591
Zaln004057	335.076	179.034	336.085	C16H16O8	[M-H]-	4-caffeoylshikimic acid	Phenolic acids	Phenolic acids	-	1	451481	263308	321828	411790	431870	533279	399628	418467	455083	524455	365625	503575	262020	298332	406800	341764	298332	441631	431605	442975	445847	-	-
pme2693	131.118	114.091	130.111	C6H14N2O	[M+H]+	N-Acetylputrescine	Alkaloids	Alkaloids	18233-70-0	3	183318	139529	233065	304996	292064	326612	181224	191325	310634	178120	270567	220216	273145	236315	263410	201154	196279	128560	269688	262720	271475	C02714	ko00330,ko01100
pmp001281	522.355	184.073	521.348	C26H52NO7P	[M+H]+	LysoPC 18:1	Lipids	LPC	-	2	6.34601e+06	4.71234e+06	5.09078e+06	5.02023e+06	5.21709e+06	5.28256e+06	4.87817e+06	5.70597e+06	5.41489e+06	5.2512e+06	5.09353e+06	5.30138e+06	4.57787e+06	5.46144e+06	5.04597e+06	5.09885e+06	4.51498e+06	6.05515e+06	5.99839e+06	5.79384e+06	5.89597e+06	-	-
pmp001214	310.165	251.087	310.165	C16H24NO5+	[M]+	Sinapine	Alkaloids	Phenolamine	18696-26-9	2	1.04864e+06	939417	759921	1.50202e+06	1.58186e+06	1.9558e+06	1.17093e+06	1.34654e+06	1.34092e+06	870112	1.53731e+06	1.25586e+06	916492	1.67863e+06	1.32197e+06	910666	812961	759075	1.32567e+06	1.33482e+06	1.29095e+06	C00933	ko00940,ko01110
mws0520	224.092	136.076	223.084	C11H13NO4	[M+H]+	N-Acetyl-L-tyrosine	Amino acids and derivatives	Amino acids and derivatives	537-55-3	1	106775	145520	115312	113630	138650	107645	143136	105488	123619	115544	126173	106176	120552	121149	125548	114273	140017	126173	121713	121789	118054	-	-
pmb1754	184.073	125.001	184.073	C5H15NO4P+	[M]+	O-Phosphocholine	Alkaloids	Alkaloids	107-73-3	3	758384	638494	704335	534789	662638	664158	497763	520990	602985	791819	907323	710446	715071	629808	751149	620890	633252	621650	655962	671757	648960	C00588	ko00564,ko01100
mws1014	209.044	149.022	208.037	C10H8O5	[M+H]+	Fraxetin (7,8-Dihydroxy-6-methoxycoumarin)	Lignans and Coumarins	Coumarins	574-84-5	3	1.39366e+06	1.2712e+06	1.23532e+06	930549	1.09832e+06	914258	1.04739e+06	921613	1.00218e+06	1.30199e+06	1.16015e+06	1.26417e+06	1.30358e+06	1.09429e+06	1.18342e+06	1.12729e+06	1.06072e+06	1.10833e+06	1.10718e+06	1.14202e+06	1.14184e+06	C09265	ko00999,ko01110
mws0126	524.371	184.073	523.364	C26H54NO7P	[M+H]+	LysoPC 18:0	Lipids	LPC	19420-57-6	2	1.59392e+06	1.15566e+06	1.33751e+06	1.58287e+06	1.45575e+06	2.11899e+06	1.54036e+06	1.8529e+06	1.56903e+06	1.55093e+06	1.50637e+06	1.49285e+06	1.30754e+06	1.82227e+06	1.48362e+06	1.5799e+06	1.43561e+06	1.96312e+06	2.07617e+06	2.15029e+06	2.12988e+06	-	-
pmp000970	319.227	301.216	318.219	C20H30O3	[M+H]+	Hispanolone	Terpenoids	Ditepenoids	18676-07-8	3	42593.8	61429.4	57785.9	52998.2	34688.3	52629.8	48123.4	42353	37705.2	26867.2	41953.1	35620.1	29557.2	30808.3	29751.6	51322.3	58280.6	51913.8	48652.9	47021	48453.5	-	-
Wafn011571	295.229	195.14	296.235	C18H32O3	[M-H]-	alpha-Hydroxylinoleic acid	Lipids	Free fatty acids	57818-44-7	1	458490	530807	563680	617664	265483	526800	475142	441272	331639	173683	276271	251054	239995	283086	369584	567934	589676	927464	438289	423939	425076	-	-
Lmmn003323	271.228	225.22	272.235	C16H32O3	[M-H]-	2-Hydroxyhexadecanoic acid	Organic acids	Organic acids	764-67-0	2	1.16461e+06	1.12628e+06	1.30473e+06	1.54269e+06	1.33559e+06	1.90873e+06	1.61465e+06	1.83447e+06	1.40373e+06	1.08496e+06	1.1582e+06	1.39794e+06	1.17955e+06	1.11234e+06	1.60684e+06	1.43132e+06	1.45154e+06	1.75153e+06	1.64001e+06	1.66964e+06	1.70231e+06	-	-
pmb3107	359.098	182.022	360.106	C15H20O10	[M-H]-	Glucosyringic Acid	Phenolic acids	Phenolic acids	-	3	834499	746817	755616	1.03803e+06	862545	752903	848705	727643	746817	614518	554516	636464	631530	775253	816407	781527	565381	858245	743984	737013	764358	-	-
Zmgn001448	175.061	115.04	176.069	C7H12O5	[M-H]-	2-Propylmalic Acid*	Organic acids	Organic acids	-	3	3.53654e+06	3.27485e+06	3.66369e+06	3.70811e+06	3.53646e+06	3.652e+06	3.86784e+06	2.56481e+06	2.71574e+06	2.23721e+06	2.54448e+06	3.38e+06	3.37325e+06	3.34313e+06	4.27572e+06	3.47127e+06	3.04306e+06	3.84502e+06	2.98235e+06	3.07985e+06	2.97799e+06	C05994	ko00620
Lmbn001754	175.061	115.04	176.069	C7H12O5	[M-H]-	3-Isopropylmalic Acid*	Organic acids	Organic acids	921-28-8	3	3.53654e+06	3.27485e+06	3.66369e+06	3.70811e+06	3.53646e+06	3.652e+06	3.86784e+06	2.56481e+06	2.71574e+06	2.23721e+06	2.54448e+06	3.38e+06	3.37325e+06	3.34313e+06	4.27572e+06	3.47127e+06	3.04306e+06	3.84502e+06	2.98235e+06	3.07985e+06	2.97799e+06	C04411	ko00290,ko01100,ko01110,ko01210,ko01230
pmp001251	520.34	184.073	519.332	C26H50NO7P	[M+H]+	LysoPC 18:2(2n isomer)	Lipids	LPC	-	2	1.16832e+07	9.26436e+06	1.02706e+07	8.23301e+06	9.46969e+06	9.3118e+06	8.64725e+06	1.00708e+07	9.23413e+06	1.09465e+07	9.2034e+06	9.70519e+06	9.74253e+06	1.17327e+07	1.02832e+07	8.56248e+06	7.45734e+06	1.13008e+07	1.0419e+07	1.0057e+07	10373474	-	-
pme2596	184.06	148.039	183.053	C8H9NO4	[M+H]+	4-Pyridoxic acid	Others	Vitamin	82-82-6	1	330315	341259	315787	370856	438696	418425	332557	378541	371435	314234	451740	346876	389674	437282	410577	431710	372449	355393	404446	400579	389712	C00847	ko00750,ko01100
pmb2787	293.212	275.202	294.219	C18H30O3	[M-H]-	9-Oxo-10E,12Z-octadecadienoic acid	Lipids	Free fatty acids	54232-59-6	3	181004	254069	297822	222211	175658	173917	214252	218087	168158	151453	140642	155111	148053	129152	163549	200920	309698	279428	200201	208036	203973	C14766	ko00591
Zmdp000292	189.135	70.0652	188.127	C7H16N4O2	[M+H]+	Arginine methyl ester*	Amino acids and derivatives	Amino acids and derivatives	-	1	1.37262e+07	1.28934e+07	1.27985e+07	1.49289e+07	1.5904e+07	1.75487e+07	1.14014e+07	1.25898e+07	1.29721e+07	1.42116e+07	1.60829e+07	1.44802e+07	5.60377e+06	13841452	3.09834e+06	1.39626e+07	1.14418e+07	1.24396e+07	1.37745e+07	1.39559e+07	1.3431e+07	-	-
MWSHY0046	465.103	303.051	464.096	C21H20O12	[M+H]+	Quercetin-3-O-glucoside (Isoquercitrin)*	Flavonoids	Flavonols	482-35-9	1	6.57369e+06	5.23509e+06	6.59034e+06	1.03858e+07	8.59251e+06	8.57851e+06	6.78072e+06	7.41549e+06	6.59343e+06	1.17583e+07	8.26954e+06	8.94661e+06	7.64386e+06	1.02425e+07	6.44517e+06	5.42405e+06	8.48207e+06	7.76326e+06	7.93478e+06	8.13863e+06	7.83292e+06	C05623	ko00944,ko01100,ko01110
pmf0174	157.16	157.16	158.167	C10H22O	[M-H]-	1-Decanol*	Others	Alcohol compounds	112-30-1	3	3.34526e+06	3.36686e+06	3.39883e+06	3.18511e+06	3.31061e+06	3.26163e+06	4.08737e+06	3.34608e+06	2.58884e+06	2.75738e+06	3.31625e+06	4.15206e+06	3.44359e+06	2.61418e+06	4.25766e+06	3.32945e+06	4.10876e+06	3.31368e+06	3.39848e+06	3.46948e+06	3.53485e+06	C01633	-
MWS2442	259.022	96.9688	260.03	C6H13O9P	[M-H]-	D-Fructose 6-Phosphate*	Others	Saccharides	643-13-0	1	2.23094e+06	2.1722e+06	2.01762e+06	1.5132e+06	1.66243e+06	1.63853e+06	2.09101e+06	1.78742e+06	1.83358e+06	1.72546e+06	1.51052e+06	1.62303e+06	1.85552e+06	2.14238e+06	2.41635e+06	2.14876e+06	1.67828e+06	1853124	1.70727e+06	1.64657e+06	1.70056e+06	C00085	ko00052,ko00500,ko00710,ko01100,ko01110,ko01200
Lmbn005662	295.228	171.103	296.235	C18H32O3	[M-H]-	9(10)-EpOME;(9R,10S)-(12Z)-9,10-Epoxyoctadecenoic acid	Lipids	Free fatty acids	16833-56-0	3	28217.1	42585.6	45267.9	54166.5	41053.2	56864.1	51068.9	52172.7	43070.3	28577	23461.1	29681.2	31482.1	30308	40776.1	43448.2	57950.5	61285.7	42975.3	43788.5	44717.3	C14825	ko00591,ko01100
Hmmp004965	463.124	301.07	462.116	C22H22O11	[M+H]+	Diosmetin-7-O-glucoside*	Flavonoids	Flavones	20126-59-4	1	265417	265226	289335	303401	360588	316797	336404	287379	303381	300937	344503	287997	399175	316797	294026	305913	282707	264122	348275	343513	357236	-	-
MWS1816	183.139	183.135	184.146	C11H20O2	[M-H]-	10-Undecenoic acid	Lipids	Free fatty acids	112-38-9	3	45125.1	34299.6	34915.9	34316.9	43183.9	34127	33020.5	38066.8	38361.4	38016.3	32730.8	33159.3	37239.3	37159.8	31870	40127.7	37196.5	32368.8	36446.2	37160.5	37953.7	C13910	-
Lmsn003318	355.103	175.04	356.111	C16H20O9	[M-H]-	1-O-Feruloyl-β-D-glucose*	Phenolic acids	Phenolic acids	7196-71-6	2	3.1058e+07	2.48904e+07	3.26302e+07	2.75342e+07	2.42351e+07	2.94809e+07	2.49361e+07	2.59274e+07	2.96384e+07	2.69909e+07	3.364e+07	3.00697e+07	2.83536e+07	2.84929e+07	2.93913e+07	3.21988e+07	2.83067e+07	3.9469e+07	2.92852e+07	2.90778e+07	2.81824e+07	C17759	-
Lmbn000198	133.014	71.0139	134.022	C4H6O5	[M-H]-	3-Dehydro-L-Threonic Acid*	Others	Saccharides	-	1	2.79127e+07	2.86494e+07	2.76804e+07	3.17305e+07	3.07348e+07	3.09046e+07	3.13071e+07	3.10687e+07	3.08366e+07	2.9821e+07	3.18159e+07	2.82736e+07	2.66148e+07	2.83416e+07	2.91867e+07	3.31512e+07	3.16309e+07	3.1355e+07	2.92784e+07	2.91815e+07	3.02682e+07	C03064	ko00053,ko01100
pmf0175	157.16	157.16	158.167	C10H22O	[M-H]-	2-Decanol*	Others	Alcohol compounds	1120-06-5	3	3.24069e+06	3.31138e+06	3.24146e+06	3.16945e+06	3.30421e+06	3.27216e+06	3.15414e+06	3.17562e+06	3.2261e+06	3.33556e+06	3.09111e+06	3.25169e+06	3.33069e+06	3.18219e+06	3.17016e+06	3.30396e+06	3.22361e+06	3.23723e+06	3.31211e+06	3.22618e+06	3.36062e+06	-	-
pmb0789	332.134	152.072	331.127	C14H21NO8	[M+H]+	Pyridoxine-5'-O-glucoside	Others	Vitamin	-	3	2.75945e+06	2.93524e+06	2.84759e+06	3.39012e+06	2.76274e+06	3.11339e+06	3.33875e+06	3.16093e+06	3.59132e+06	9	9	9	2.98635e+06	3.39362e+06	3.2337e+06	9	9	9	3.33422e+06	3.28852e+06	3.42473e+06	C03996	-
Lmbn014696	301.217	301.217	302.225	C20H30O2	[M-H]-	Pimaric acid	Terpenoids	Ditepenoids	127-27-5	1	1.21796e+06	908707	1.5421e+06	1.10178e+06	929278	1.03015e+06	773874	781970	1.36853e+06	912869	566992	1.0659e+06	1.38937e+06	1.93089e+06	1.31051e+06	735982	1.25076e+06	726600	1.10023e+06	1.10774e+06	1.06506e+06	C09159	-
pme1261	206.139	76.0757	205.131	C9H19NO4	[M+H]+	D-Panthenol	Others	Saccharides	81-13-0	1	341626	710275	696472	555170	762654	722870	903016	788798	1.02242e+06	1.59242e+06	1.78738e+06	1.71388e+06	2.00404e+06	1.22504e+06	1.02733e+06	1.48348e+06	1.84373e+06	866729	1.15662e+06	1.18077e+06	1.13187e+06	C05944	ko00770
Hmhn003518	355.104	175.04	356.111	C16H20O9	[M-H]-	4-O-β-D-glucopyranosylferulic acid*	Phenolic acids	Phenolic acids	-	2	3.09341e+07	2.44894e+07	9	2.8649e+07	2.4415e+07	2.97799e+07	2.52066e+07	9	2.84171e+07	2.93318e+07	3.0316e+07	2.90016e+07	9	9	9	9	9	9	2.80177e+07	2.89258e+07	2.92074e+07	-	-
Wbmp003419	389.216	209.154	388.21	C19H32O8	[M+H]+	Dihydrovomifoliol-O-β-D-glucoside	Terpenoids	Sesquiterpenoids	-	2	83028.8	167976	185990	151540	199264	178859	171860	123044	153504	143978	170725	164717	187754	165634	199605	120132	141467	206609	162387	165939	158849	-	-
pmb0608	549.124	301.071	548.117	C25H24O14	[M+H]+	Chrysoeriol-7-O-(6''-malonyl)glucoside	Flavonoids	Flavones	-	2	59719.1	63855.9	74091.7	83552.3	92399.3	81176.4	61995.7	82672.4	81855.8	78273.3	65723.3	61031.6	82907.7	77108.9	90842.2	72603	75901.5	71570.6	78250.7	75715.3	75011	-	-
Zmyn000453	191.02	111.009	192.027	C6H8O7	[M-H]-	Isocitric Acid	Organic acids	Organic acids	320-77-4	1	2.71789e+07	3.13123e+07	2.61755e+07	2.71744e+07	2.66884e+07	2.42916e+07	3.06993e+07	3.14827e+07	2.57265e+07	2.76716e+07	2.74133e+07	2.73698e+07	3.05738e+07	2.86444e+07	2.90674e+07	3.02283e+07	2.89041e+07	2.8127e+07	2.79916e+07	2.78761e+07	2.6865e+07	C00311	ko00020,ko00630,ko01100,ko01110,ko01200,ko01210,ko01230,ko01240
MWSslk132	285.208	223.211	286.214	C16H30O4	[M-H]-	Hexadecanedioic acid	Lipids	Free fatty acids	505-54-4	1	44140	55235.5	61828	56776.4	62984.8	64365.7	70369.5	78934.8	68232.9	44248.5	34697.9	57827.8	51282.6	50612.9	62920.6	61472.1	86603.9	76177.1	61826.4	59510.1	59406.1	C19615	ko00073,ko01100
pmb1650	279.232	149.132	278.225	C18H30O2	[M+H]+	Octadeca-11E,13E,15Z-trienoic acid	Lipids	Free fatty acids	25575-00-2	3	2.40896e+07	2.45662e+07	2.33151e+07	2.51467e+07	2.52858e+07	2.68324e+07	2.91764e+07	2.44287e+07	2.32972e+07	2.38716e+07	3.04817e+07	2.83981e+07	2.61369e+07	3.09266e+07	2.99704e+07	2.6559e+07	2.39224e+07	2.38678e+07	2.42254e+07	2.41724e+07	2.32588e+07	-	-
Lhnn101117	406.03	96.9599	407.038	C11H21NO9S3	[M-H]-	4-(Methylthio)propyl glucosinolate*	Others	Glucosinolates	-	1	2.49425e+06	3.54427e+06	2.45005e+06	2.47525e+06	5.06963e+06	2.5795e+06	3.39364e+06	3.09186e+06	5.24476e+06	5.80902e+06	3.55419e+06	3.77388e+06	5.36577e+06	3.9395e+06	6.51306e+06	3.18942e+06	5.19268e+06	2.13437e+06	5.26134e+06	5.42266e+06	5.18651e+06	-	-
pmb3101	175.061	115.044	176.069	C7H12O5	[M-H]-	2-Isopropylmalic Acid	Organic acids	Organic acids	49601-06-1	3	3.1305e+06	2.93564e+06	3.4911e+06	3.12536e+06	2.93167e+06	3.07661e+06	3.15648e+06	2.39141e+06	2.4878e+06	1.84331e+06	2.2128e+06	3.02792e+06	3.30714e+06	2.79269e+06	3.89476e+06	2.80673e+06	2.3104e+06	3.32857e+06	2.7663e+06	2.69018e+06	2.81821e+06	C02504	ko00290,ko00620,ko01100,ko01110,ko01210,ko01230
Zmhn001746	405.118	243.066	406.126	C20H22O9	[M-H]-	Piceatannol-3'-O-glucoside	Others	Stilbene	94356-26-0	3	85662.7	111170	151920	162607	150973	148393	151636	148700	97540.6	104941	130998	119489	165468	179608	211967	161625	172563	191514	140102	135012	141247	-	-
pmp001245	280.154	221.079	280.154	C15H22NO4+	[M]+	Feruloylcholine	Alkaloids	Phenolamine	85927-25-9	1	2.08656e+06	1.57368e+06	1.51165e+06	3.32666e+06	2.9616e+06	4.06995e+06	2.21802e+06	2.58503e+06	2.81055e+06	1.90891e+06	2.92543e+06	2.75602e+06	2.109e+06	2.82817e+06	2.46721e+06	1.69581e+06	1.96087e+06	1.67832e+06	2.36104e+06	2.3404e+06	2.2562e+06	-	-
pme3083	164.035	120.045	165.043	C8H7NO3	[M-H]-	2-(Formylamino)benzoic acid	Phenolic acids	Phenolic acids	3342-77-6	3	975008	894150	1.02296e+06	1.12705e+06	1.08905e+06	1.21312e+06	1.13669e+06	993389	1.02681e+06	983401	756566	981294	1.06406e+06	918374	1.09823e+06	1.11429e+06	1.01518e+06	1.23227e+06	851648	821022	859251	C05653	ko00380,ko01100
pme0534	195.051	75.0095	196.058	C6H12O7	[M-H]-	Gluconic acid	Others	Saccharides	526-95-4	1	7.55091e+06	6.2403e+06	7.18106e+06	6.87925e+06	6.68219e+06	7.39493e+06	6.5849e+06	6.6118e+06	6.21524e+06	4.77935e+06	6.84358e+06	5.87172e+06	5.88578e+06	5.6584e+06	6.72204e+06	6.57737e+06	5.23101e+06	6.38867e+06	6.49072e+06	6.23813e+06	6.51881e+06	C00257	ko00030,ko01100,ko01110,ko01200
pmp001285	149.023	65.0406	148.016	C8H4O3	[M+H]+	Phthalic anhydride	Phenolic acids	Phenolic acids	85-44-9	1	202241	154740	165644	134816	201908	204410	134480	197865	128054	211100	175541	177713	160561	226012	196299	173660	107952	167145	175036	183447	177203	-	-
Lmbn005287	311.223	249.225	312.23	C18H32O4	[M-H]-	7S,8S-DiHODE; (9Z,12Z)-(7S,8S)-Dihydroxyoctadeca-9,12-dienoic acid*	Lipids	Free fatty acids	143288-65-7	2	385999	410429	658395	626482	813792	790277	673580	779357	797970	505283	284705	506024	559378	542428	625462	520385	932277	612929	607757	638684	623641	C07354	ko00591
MWS80007	311.223	249.221	312.23	C18H32O4	[M-H]-	13-Hydroperoxy-9Z,11E-octadecadienoic acid*	Lipids	Free fatty acids	23017-93-8	2	385999	410429	658395	626482	813792	790277	673580	779357	797970	505283	284705	506024	559378	542428	625462	520385	932277	612929	607757	638684	623641	-	-
pme2827	239.238	223.242	240.245	C16H32O	[M-H]-	Palmitaldehyde	Lipids	Free fatty acids	629-80-1	3	9.74435e+06	1.02808e+07	1.07557e+07	1.00734e+07	1.09994e+07	8.77929e+06	8.72368e+06	9.78016e+06	1.12418e+07	1.09297e+07	9.93117e+06	1.13153e+07	1.17865e+07	9.10096e+06	1.15037e+07	9.91188e+06	1.0032e+07	1.0085e+07	8.70084e+06	9.11526e+06	8.77887e+06	C00517	ko00071
pme3961	252.109	136.062	251.102	C10H13N5O3	[M+H]+	2'-Deoxyadenosine	Nucleotides and derivatives	Nucleotides and derivatives	958-09-8	1	1.39023e+06	1.17264e+06	1.08007e+06	961330	501262	2.02596e+06	756783	724234	749145	871930	1.27658e+06	936498	745919	791843	1.44579e+06	991523	899222	1.28489e+06	1.00933e+06	1.06101e+06	1.03769e+06	C00559	ko00230,ko01100,ko01232,ko02010
Lmhp010757	506.324	365.305	505.317	C25H48NO7P	[M+H]+	LysoPE 20:2	Lipids	LPE	-	3	15224	5881.9	12688.6	12228.7	12920.2	14073.8	8860.47	15075.8	11854.4	12523.9	14575.2	12305	9308.66	23183.9	10852.6	11458.6	7557.68	17223.3	16685.9	16607.6	17376.6	-	-
mws0178	353.088	191.055	354.095	C16H18O9	[M-H]-	Chlorogenic acid (3-O-Caffeoylquinic acid)*	Phenolic acids	Phenolic acids	327-97-9	1	1.42867e+06	1.34702e+06	1.27049e+06	1.68537e+06	1.66961e+06	1.54937e+06	1.37732e+06	1.634e+06	1.46328e+06	1.19668e+06	1.16664e+06	1.22251e+06	1.35722e+06	1.82584e+06	1.55084e+06	1.27498e+06	722625	1.50788e+06	1.40953e+06	1421885	1.35597e+06	C00852	ko00940,ko00941,ko00945,ko01110
Lmhp009769	466.293	325.274	465.286	C22H44NO7P	[M+H]+	LysoPE 17:1	Lipids	LPE	-	3	32420.8	17031.7	36705.2	27620.5	31894.2	34924.7	24895.6	32245	27091.7	29414	27682.3	27003.8	20436.6	39495.7	29866.1	26467.8	17105.8	35128.4	33583.8	34082.8	32444.5	-	-
Hmcp002207	479.118	317.06	478.111	C22H22O12	[M+H]+	Isorhamnetin-7-O-glucoside (Brassicin)*	Flavonoids	Flavonols	6743-96-0	1	5.38921e+06	4.75547e+06	5.02751e+06	7.53754e+06	7.95545e+06	7.29929e+06	6.45531e+06	7.3765e+06	6.18739e+06	8.25886e+06	7.3616e+06	7.07605e+06	8.3604e+06	6.2997e+06	7.0549e+06	6.33612e+06	7.67863e+06	5.78458e+06	7.81832e+06	7.71655e+06	7.44536e+06	-	-
mws0275	133.014	71.0145	134.022	C4H6O5	[M-H]-	L-Malic acid*	Organic acids	Organic acids	97-67-6	1	1.27658e+06	1.30706e+06	1.29491e+06	1.3787e+06	1.27017e+06	1.36582e+06	1.56165e+06	1.55018e+06	1.41925e+06	1.34141e+06	1.08645e+06	1.18115e+06	1.15451e+06	1.12746e+06	1.41679e+06	1.33579e+06	1.08982e+06	1.45776e+06	1.34462e+06	1.35395e+06	1.2918e+06	C00149	ko00020,ko00620,ko00630,ko00710,ko01100,ko01110,ko01200
Hmln000297	179.055	59.0139	180.063	C6H12O6	[M-H]-	Inositol*	Others	Saccharides	87-89-8	1	2.11008e+07	2.20292e+07	2.33718e+07	2.4273e+07	2.29324e+07	2.3207e+07	2.69857e+07	2.21948e+07	2.49715e+07	2.369e+07	2.39347e+07	2.45979e+07	2.18665e+07	2.33229e+07	2.4477e+07	2.19325e+07	1.9992e+07	2.29948e+07	2.4062e+07	2.30655e+07	2.29866e+07	C00137	ko00052,ko00053,ko00562,ko01100,ko01110,ko01250,ko02010,ko04070
Zbdp001892	268.103	136.061	267.09	C16H13NO3	[M+H]+	7-Methoxy-3-[1-(3-pyridyl)methylidene]-4-chromanone	Flavonoids	Other Flavonoids	-	1	6.86365e+06	5.15299e+06	5.10238e+06	5.43795e+06	2.72278e+06	4.96167e+06	3.16365e+06	3.413e+06	3.36007e+06	3.29256e+06	6.16003e+06	3.23076e+06	3.87046e+06	3.81999e+06	3.86935e+06	4.51243e+06	3.05411e+06	6.17771e+06	4.75529e+06	4.5179e+06	4.62038e+06	-	-
mws0103	146.06	91.0542	145.053	C9H7NO	[M+H]+	Indole-3-carboxaldehyde	Alkaloids	Plumerane	487-89-8	1	7.10799e+06	6.03936e+06	7.02206e+06	6.36905e+06	4.25424e+06	5.96913e+06	4.50064e+06	4.47274e+06	3.5571e+06	4.45383e+06	6.05768e+06	5.64318e+06	3.74896e+06	5.4157e+06	3.89825e+06	5.02093e+06	3.50914e+06	6.67139e+06	5.01102e+06	4.7753e+06	4.81495e+06	C08493	-
Zmdp002216	261.145	86.0968	260.137	C11H20N2O5	[M+H]+	L-γ-Glutamyl-L-leucine	Amino acids and derivatives	Amino acids and derivatives	2566-39-4	1	219039	509056	577750	748115	320990	750068	587601	228335	659101	674873	710742	618186	678697	713070	615858	389281	743278	276472	658708	690054	688469	-	-
Lmbn007891	313.238	183.14	314.246	C18H34O4	[M-H]-	Hydroxy ricinoleic acid	Lipids	Free fatty acids	-	3	9354.95	11574.2	8874.39	21442.3	14373.5	20508.6	21543	18531.6	14025.9	8350.03	8103.9	9754.66	11486	11261.9	15951.7	17354.3	18060.4	20415.8	14528.6	15240.1	15162.3	-	-
pmb2221	318.3	60.0444	317.293	C18H39NO3	[M+H]+	4-Hydroxysphinganine	Lipids	Sphingolipids	554-62-1	3	672856	636915	620337	788242	592350	817018	600988	615120	593727	614181	752030	793651	599591	745002	630078	651906	598438	640021	1.03908e+06	1.01418e+06	1.06836e+06	C12144	ko00600,ko01100
Lmsn003111	325.093	145.03	326.1	C15H18O8	[M-H]-	1-O-p-Coumaroyl-β-D-glucose	Phenolic acids	Phenolic acids	7139-64-2	3	3.50077e+06	2.96243e+06	3.11592e+06	2.72698e+06	1.95546e+06	2.51921e+06	2.9185e+06	2.98644e+06	3.56348e+06	2.76338e+06	2.21887e+06	2.46638e+06	2.49286e+06	2.44814e+06	2.35221e+06	3.80684e+06	3.60659e+06	9.18228e+06	2.86435e+06	2.88491e+06	3.00788e+06	C16827	-
pme0230	268.104	136.062	267.097	C10H13N5O4	[M+H]+	Adenosine	Nucleotides and derivatives	Nucleotides and derivatives	58-61-7	1	6.35776e+06	4.65284e+06	4.52957e+06	5.64125e+06	2.98046e+06	5.62468e+06	3.72264e+06	3.6191e+06	3.43042e+06	3.43746e+06	6.36228e+06	4.3123e+06	3.95122e+06	4.37892e+06	3.81747e+06	4.73915e+06	4.08103e+06	6.27148e+06	4.36433e+06	4.60016e+06	4.45199e+06	C00212	ko00230,ko01100,ko01232,ko02010
pme1216	122.025	78.0349	123.032	C6H5NO2	[M-H]-	2-Picolinic acid	Organic acids	Organic acids	98-98-6	3	255955	239946	236453	306316	212664	153457	276318	252358	272870	238702	172017	215426	276702	288832	272509	263076	226168	251716	215561	212327	223576	C10164	ko00380,ko01100
Zmhn004909	477.058	169.015	478.075	C21H18O13	[M-H]-	3,4-Digalloylshikimic acid	Phenolic acids	Phenolic acids	-	3	221956	330344	156552	140502	338461	142819	352498	201779	443788	404086	143483	250584	396917	169136	236169	158985	532861	18729.5	281766	270321	268207	-	-
Lmjp003044	479.118	317.062	478.111	C22H22O12	[M+H]+	Isorhamnetin-3-O-Glucoside*	Flavonoids	Flavonols	5041-82-7	1	5.92787e+06	4.99285e+06	4.64764e+06	6.98579e+06	8.03436e+06	7.35722e+06	6.52195e+06	7.27712e+06	7.04532e+06	8.92947e+06	6.76188e+06	7.25463e+06	8.04563e+06	6.14145e+06	6.87313e+06	6.40683e+06	7.35645e+06	6.13849e+06	7.64767e+06	7.52045e+06	7.25583e+06	-	-
MWS201478	253.118	120.086	252.111	C12H16N2O4	[M+H]+	Phe-Ser	Amino acids and derivatives	Amino acids and derivatives	16053-39-7	3	127165	101756	122949	150303	130434	159466	123357	146996	134883	85674.7	125917	115088	124425	134316	121303	135937	123882	244683	132719	140020	135918	-	-
Cmyn102345	464.072	96.9603	465.08	C14H27NO10S3	[M-H]-	6-Methylsulfinylhexyl Glucosinolate	Others	Glucosinolates	33049-17-1	3	6.26725e+06	8.02926e+06	6.0297e+06	5.46991e+06	9.84789e+06	6.36998e+06	8.29672e+06	7.9234e+06	9.01561e+06	1.1541e+07	6.57125e+06	8.48671e+06	1.226e+07	7.48589e+06	1.29227e+07	6.08231e+06	1.11469e+07	1.91549e+06	8.67162e+06	8.73605e+06	9.11181e+06	-	-
pmb0818	206.081	145.052	205.074	C11H11NO3	[M+H]+	Methoxyindoleacetic acid	Alkaloids	Plumerane	3471-31-6	3	460512	531701	399668	973697	785408	884861	591003	648804	485663	566559	589900	553021	584217	413530	528843	589741	596328	588869	647881	614144	635186	C05660	ko00380
mws0018	203.223	84.081	202.216	C10H26N4	[M+H]+	Spermine	Alkaloids	Alkaloids	71-44-3	3	1.13269e+07	1.0783e+07	1.03668e+07	1.11727e+07	9.34056e+06	1.15834e+07	9.75583e+06	9.16625e+06	1.06362e+07	9.9804e+06	9.32274e+06	8.36774e+06	1.098e+07	1.0439e+07	9.97401e+06	1.15294e+07	1.0153e+07	1.12221e+07	1.03822e+07	9.86204e+06	9.98456e+06	C00750	ko00330,ko00410,ko00480,ko00770,ko01100,ko01240
Lmhp007598	534.355	184.073	533.348	C27H52NO7P	[M+H]+	LysoPC 19:2(2n isomer)	Lipids	LPC	-	3	82658.1	45574.3	62929.4	27167.1	25728.8	89002.8	25801.3	27724.5	18271.5	24756.7	68575.3	45003.7	11343.3	24046.8	42720.4	26268.7	27341.1	42602.6	43021.4	44528.4	42222	-	-
pmp001273	520.34	184.073	519.332	C26H50NO7P	[M+H]+	LysoPC 18:2	Lipids	LPC	-	2	11740729	8772281	1.00373e+07	9.0054e+06	1.02855e+07	1.01501e+07	9.4746e+06	1.0866e+07	1.02357e+07	1.22166e+07	1.07841e+07	1.08839e+07	9.99584e+06	1.28246e+07	1.20388e+07	9.2342e+06	8.75518e+06	1.3181e+07	1.14865e+07	1.08728e+07	1.11748e+07	-	-
Lmbn005369	295.228	195.141	296.235	C18H32O3	[M-H]-	13(S)-HODE;13(S)-Hydroxyoctadeca-9Z,11E-dienoic acid*	Lipids	Free fatty acids	10219-69-9	3	343020	396608	423694	500620	209795	455963	388485	347864	276148	127921	199936	202959	183685	229589	298960	448473	447779	750626	345871	361283	343491	C14762	ko00591
mws4085	223.061	193.015	224.069	C11H12O5	[M-H]-	Sinapic acid	Phenolic acids	Phenolic acids	530-59-6	1	612693	664316	716500	2.0842e+06	1.3864e+06	2.25972e+06	2.02725e+06	2.04227e+06	1.68899e+06	490551	493358	518891	991466	905220	1.47544e+06	1.86572e+06	1.41213e+06	2.19595e+06	1.28182e+06	1.35435e+06	1.31259e+06	C00482	ko00940,ko01100,ko01110
mws0367	277.217	277.217	278.225	C18H30O2	[M-H]-	α-Linolenic Acid*	Lipids	Free fatty acids	463-40-1	3	3.54613e+07	4.7347e+07	4.95499e+07	5.06716e+07	4.7644e+07	5.12229e+07	5.57492e+07	5.69978e+07	5.25584e+07	4.30478e+07	3.17907e+07	4.38398e+07	3.69428e+07	4.16903e+07	4.6508e+07	4.36648e+07	5.25333e+07	4.80591e+07	4.95297e+07	4.68752e+07	4.8004e+07	C06427	ko00592,ko01040,ko01100,ko01110
mws0366	277.217	277.219	278.225	C18H30O2	[M-H]-	γ-Linolenic Acid*	Lipids	Free fatty acids	506-26-3	3	3.54613e+07	4.7347e+07	4.95499e+07	5.06716e+07	4.7644e+07	5.12229e+07	5.57492e+07	5.69978e+07	5.25584e+07	4.30478e+07	3.17907e+07	4.38398e+07	3.69428e+07	4.16903e+07	4.6508e+07	4.36648e+07	5.25333e+07	4.80591e+07	4.95297e+07	4.68752e+07	4.8004e+07	C06426	ko00591,ko01040,ko01100
pme3186	168.991	78.9591	169.998	C3H7O6P	[M-H]-	DL-Glyceraldehyde-3-phosphate	Organic acids	Organic acids	591-59-3	3	61465.3	81824.8	99944.1	61813.9	76141.6	46152.9	94785.1	97348.9	77967.2	94785.1	121296	92776.1	88196.6	79242.5	103168	95451.4	72515.2	51418.6	101044	99993.3	95811.7	C00661	-
Zmhn001793	341.089	179.034	342.095	C15H18O9	[M-H]-	6-O-Caffeoyl-D-glucose*	Phenolic acids	Phenolic acids	-	3	438286	429620	503446	638552	405446	597982	490403	506419	497307	139358	459584	328809	264871	479968	347641	554505	347240	517993	485566	479367	460026	-	-
Hmcp001489	803.225	317.06	802.217	C34H42O22	[M+H]+	Isorhamnetin-3-O-(2''-O-glucosyl)galactoside-7-O-glucoside	Flavonoids	Flavonols	-	1	1.0895e+07	1.27877e+07	1.58129e+07	1.51956e+07	1.60575e+07	1.59138e+07	1.91244e+07	1.53943e+07	1.66965e+07	1.46515e+07	1.71454e+07	1.50024e+07	2.15138e+07	1.64268e+07	1.91755e+07	1.50264e+07	1.53135e+07	1.31127e+07	1.73725e+07	1.78842e+07	1.69022e+07	-	-
mws2608	222.097	84.0451	221.09	C8H15NO6	[M+H]+	N-Acetyl-D-galactosamine	Others	Saccharides	1811-31-0	3	7.47401e+06	7.42508e+06	7.31169e+06	7.41604e+06	6.41455e+06	7.89149e+06	6.97129e+06	6.05163e+06	7.28531e+06	6.40222e+06	6.77372e+06	6.59327e+06	8.46126e+06	7.95559e+06	7.07991e+06	8.18389e+06	7.56437e+06	7.51109e+06	7.05792e+06	7.46677e+06	7.32159e+06	C01132	ko00052,ko00520,ko01100,ko01250
Lmtn003096	523.218	361.14	524.226	C26H36O11	[M-H]-	Secoisolariciresinol 4-O-glucoside	Lignans and Coumarins	Lignans	-	1	650331	566972	605179	564445	517790	620318	563554	503870	589521	536746	392398	487229	524901	658937	665976	531802	574666	590852	649422	656053	685054	-	-
pme0243	131.035	87.0452	132.042	C5H8O4	[M-H]-	Glutaric acid*	Organic acids	Organic acids	110-94-1	3	510180	627472	645798	594084	654184	648907	611946	589880	638176	783202	556764	707947	708171	633125	794629	641240	703480	723679	561394	593703	583854	C00489	ko00071,ko00310,ko01100
Lmhp002001	265.155	72.0813	264.147	C14H20N2O3	[M+H]+	L-Valyl-L-Phenylalanine	Amino acids and derivatives	Amino acids and derivatives	3918-92-1	2	377179	382915	552097	573019	463369	634326	411214	466815	415178	296488	477271	394481	454651	497411	571805	549668	394411	694419	467401	478551	494716	-	-
pmf0297	297.316	183.211	298.324	C20H42O	[M-H]-	1-Eicosanol	Lipids	Free fatty acids	629-96-9	3	49790.7	54505.3	51511	49721.6	49028.9	57421.2	70497.5	70649	57630.9	39805.1	29937.8	37666.9	42107.4	46823	52958.5	62367.8	56735.2	57208	55996.4	52896.2	54215.9	-	-
Lmbn005487	313.238	251.24	314.246	C18H34O4	[M-H]-	12,13-DHOME; (9Z)-12,13-Dihydroxyoctadec-9-enoic acid	Lipids	Free fatty acids	263399-35-5	2	25921.3	30913	35554.3	32111	39813	33314.1	40725.2	43637.5	43440.6	24910.3	19834.7	26777.5	30563	27354.9	32790.5	30926.4	42192.6	38551.8	37077.4	35113.1	35554.1	C14829	ko00591
pme0040	136.062	119.035	135.054	C5H5N5	[M+H]+	Adenine	Nucleotides and derivatives	Nucleotides and derivatives	73-24-5	1	5.6326e+07	4.4991e+07	5.61407e+07	5.6878e+07	48683828	5.98093e+07	5.30219e+07	5.67194e+07	5.33278e+07	3.96617e+07	5.02928e+07	4.70411e+07	4.70682e+07	5.23477e+07	4.91585e+07	5.86677e+07	5.28743e+07	6.77406e+07	5.17851e+07	5.37668e+07	5.4815e+07	C00147	ko00230,ko00908,ko01100,ko01110,ko01232
pmb0885	291.195	191.107	290.188	C18H26O3	[M+H]+	4-Oxo-9Z,11Z,13E,15E-Octadecatetraenoic Acid	Lipids	Free fatty acids	-	3	60206.5	72261.9	65164.9	57066.1	55543.8	49110.6	46340.6	48579.7	49865.5	65730.6	76700.5	61494.4	49298.9	58471.3	54917.4	53832	60434.6	65824.2	61596	59443.1	58176	-	-
mws0884	328.045	134.047	329.053	C10H12N5O6P	[M-H]-	Cyclic 3',5'-Adenylic acid	Nucleotides and derivatives	Nucleotides and derivatives	60-92-4	2	336765	370335	370136	248405	181861	381649	206633	271830	181854	176564	194260	170193	230954	232272	338713	257054	257643	390260	247556	240134	254465	C00575	ko00230,ko01100
pmb2640	199.17	199.17	200.178	C12H24O2	[M-H]-	Dodecanoic acid (Lauric acid)	Lipids	Free fatty acids	143-07-7	1	781776	987466	1.10269e+06	1.12143e+06	1108397	1.12058e+06	1.32329e+06	1.26528e+06	1.05141e+06	899442	741269	889561	1.04942e+06	929481	1.49095e+06	1.0734e+06	1.28117e+06	1.13781e+06	1.06074e+06	1.00132e+06	1.02515e+06	C02679	ko00061,ko01100,ko01110
MWSHY0162	627.156	303.058	626.148	C27H30O17	[M+H]+	Quercetin-3-O-sophoroside (Baimaside)	Flavonoids	Flavonols	18609-17-1	3	2.10469e+06	1.65771e+06	1.60818e+06	1.78817e+06	1.87642e+06	1.61722e+06	1.97689e+06	1.80806e+06	2.16714e+06	2.6659e+06	1.93136e+06	2.07687e+06	2.19173e+06	2.26094e+06	1.47412e+06	1.80493e+06	2.90773e+06	1.99122e+06	1.99973e+06	2.04885e+06	1.93337e+06	C12667	ko00944,ko01110
pme3096	118.015	74.0237	119.022	C3H5NO4	[M-H]-	Aminomalonic acid	Organic acids	Organic acids	1068-84-4	3	2.15233e+06	2.38641e+06	2.34405e+06	1.92799e+06	2.03389e+06	2.03314e+06	2.06539e+06	2.01534e+06	2.10152e+06	2.72232e+06	2.23372e+06	2.21985e+06	2.17413e+06	1.9846e+06	2.45283e+06	2.14098e+06	2.20397e+06	2.50641e+06	1.92954e+06	1.96669e+06	2.04258e+06	C00872	-
pmb0709	713.156	465.2	712.149	C30H32O20	[M+H]+	Quercetin-7-O-(6''-malonyl)glucosyl-5-O-glucoside	Flavonoids	Flavonols	-	1	1.13181e+06	1.02819e+06	911236	1.21643e+06	927969	1.24227e+06	1.01924e+06	1.06191e+06	1.11658e+06	1.51963e+06	1.17273e+06	1.38236e+06	1.41198e+06	1.05527e+06	942946	932417	1.08438e+06	1.55173e+06	1.39619e+06	1.4144e+06	1.47622e+06	-	-
Zmyn000155	173.105	131.083	174.1	C7H14N2O3	[M-H]-	N-α-Acetyl-L-ornithine	Amino acids and derivatives	Amino acids and derivatives	6205-08-9	3	1.76766e+06	1.20972e+06	1.42203e+06	1.52207e+06	1.75024e+06	1.6031e+06	1.29518e+06	1.27348e+06	1.23464e+06	1.67426e+06	2.04905e+06	1.71994e+06	1.42646e+06	1.34442e+06	1.38969e+06	1.2278e+06	982203	792156	1.26889e+06	1.25899e+06	1.32919e+06	C00437	ko00220,ko01100,ko01110,ko01210,ko01230
mws0668	283.068	151.026	284.076	C10H12N4O6	[M-H]-	Xanthosine	Nucleotides and derivatives	Nucleotides and derivatives	146-80-5	1	782882	656628	777961	1.04748e+06	984403	943905	1.44033e+06	1.73557e+06	1.10797e+06	866191	614011	639560	711981	966113	1.16983e+06	1.0033e+06	926571	923431	1.0874e+06	1.04483e+06	1.10813e+06	C01762	ko00230,ko00232,ko01100,ko01110,ko01232,ko02010
Jmzn006005	177.055	117.04	178.063	C10H10O3	[M-H]-	3,4-Methylenedioxy cinnamyl alcohol	Lignans and Coumarins	Lignans	58095-76-4	1	624128	779392	546912	446569	595299	470509	615767	516601	710994	869964	443698	583682	625379	539297	604399	556996	771486	579725	643231	621052	659661	-	-
MWS2430	241.218	241.211	242.225	C15H30O2	[M-H]-	13-methylmyristic acid	Lipids	Free fatty acids	2485-71-4	1	471927	757668	915227	867257	787593	765080	847429	1.00752e+06	820100	592681	477775	532606	594125	656703	853295	853229	1.04133e+06	734471	834420	795098	841326	-	-
Zmpn000095	261.038	78.9588	262.045	C6H15O9P	[M-H]-	Sorbitol-6-phosphate	Others	Saccharides	20479-58-7	3	56166.9	47337.6	45902.2	46708.7	47338.8	47903.2	45585.6	47889.9	40326	39275	32532.8	52014	47380.2	45566.6	53552.1	38115	36478	43036.9	42061.7	39725	40205.3	C01096	ko00051,ko01100
Zmhn001926	299.077	137.025	300.084	C13H16O8	[M-H]-	1-O-Salicyloyl-β-D-glucose*	Phenolic acids	Phenolic acids	60517-74-0	1	5.56514e+06	6.97083e+06	6.79034e+06	5.04304e+06	4.65744e+06	4.66572e+06	8.69801e+06	7.1609e+06	7.67316e+06	6.0426e+06	4.18553e+06	5.82198e+06	6.77579e+06	6.8579e+06	7.89089e+06	7.91142e+06	1.19744e+07	1.05935e+07	7.11345e+06	7.12478e+06	7.50164e+06	-	-
Hmmp001310	188.071	118.065	187.063	C11H9NO2	[M+H]+	3-Indoleacrylic acid	Alkaloids	Plumerane	1204-06-4	1	1.71429e+06	1.83654e+06	1.98886e+06	3.51483e+06	3.45094e+06	3.48195e+06	1.88721e+06	2.2497e+06	2.25633e+06	2.55412e+06	2.18789e+06	2.0951e+06	2.45364e+06	1.6914e+06	2.50605e+06	2.26888e+06	2.44248e+06	2.04919e+06	2.37176e+06	2.52108e+06	2.4528e+06	C21283	-
mws0757	358.027	96.9758	359.034	C10H17NO9S2	[M-H]-	Sinigrin (2-Propenyl Glucosinolate)	Others	Glucosinolates	3952-98-5	2	7.67673e+07	7.7491e+07	7.73415e+07	7.05396e+07	8.34136e+07	7.8581e+07	8.81343e+07	8.4722e+07	8.68475e+07	8.51512e+07	7.64288e+07	8.23131e+07	9.43618e+07	9.04681e+07	8.95236e+07	7.3633e+07	9.90667e+07	5.43363e+07	7.69712e+07	8.16455e+07	7.82497e+07	C08427	-
mws0609	344.04	150.043	345.047	C10H12N5O7P	[M-H]-	Guanosine 3',5'-cyclic monophosphate	Nucleotides and derivatives	Nucleotides and derivatives	7665-99-8	1	120689	94516.8	121452	220648	235655	289129	191619	285650	229875	187901	213219	235862	189016	166002	162926	168771	209116	219234	186213	197954	191445	C00942	ko00230,ko01100
Hmgp006596	235.026	162.037	234.029	C11H10N2S2	[M+H]+	Cyclobrassinin	Alkaloids	Plumerane	105748-58-1	1	533100	497640	484462	2.9363e+06	4.24342e+06	2.58676e+06	3.4312e+06	3.26639e+06	4.03293e+06	958875	535075	855868	4.04488e+06	2.94765e+06	3.81371e+06	2.91365e+06	4.02681e+06	2.27095e+06	2.93474e+06	3.11464e+06	3.06875e+06	-	-
Lmyn006922	447.13	285.077	448.137	C22H24O10	[M-H]-	Sakuranin	Flavonoids	Flavanones	529-39-5	3	40842.4	10455	48903.1	10508.6	43279.9	47981.8	9	9	9	9	9	9	40579.5	45777.6	52638.7	44440.5	49235.2	55560.9	49578	47330	50211.1	C17391	-
pme1286	385.129	250	384.122	C14H20N6O5S	[M+H]+	S-(5'-Adenosy)-L-homocysteine	Amino acids and derivatives	Amino acids and derivatives	979-92-0	2	137202	130538	159434	170864	95872	139547	134364	140697	29093.5	97526.3	112899	25269.7	113702	151873	124060	191258	21341.6	285296	142534	137417	146159	C00021	ko00270,ko01100,ko01230,ko01240
Lmnn001708	420.046	96.9598	421.053	C12H23NO9S3	[M-H]-	4-Methylthiobutyl glucosinolate (Glucoerucin)	Others	Glucosinolates	21973-56-8	2	1.34868e+06	1.7364e+06	1.13212e+06	1.44884e+06	4.02781e+06	1.97904e+06	1.83451e+06	1.78786e+06	4.22263e+06	2.90927e+06	2.95245e+06	2.27154e+06	3.01884e+06	2.20069e+06	3.14799e+06	1.06323e+06	2.7472e+06	513452	3.34365e+06	3.36462e+06	3.53656e+06	C08409	ko00966,ko01110,ko01210
pmn001602	263.108	219.118	264.115	C18H16O2	[M-H]-	2-Methoxyl-7-hydroxy-1-methyl-5-vinyl phenanthrene	Others	Others	-	3	26707.1	40637.8	53354.2	9227.94	17107.5	16799.1	15391.5	8281.86	7124.78	27815.6	29237.5	30882.5	27201.9	7532.79	14040	23916.2	45659.3	27277.6	24731.8	23720.4	25220.7	-	-
mws2212	179.035	135.046	180.042	C9H8O4	[M-H]-	Caffeic acid	Phenolic acids	Phenolic acids	331-39-5	2	787773	674142	768454	1.01316e+06	862786	1.03752e+06	1.19978e+06	1.26358e+06	1.26965e+06	733068	645991	718321	762015	755999	1.06109e+06	1.16985e+06	906924	1.18395e+06	920643	874504	870923	C01197	ko00940,ko01100,ko01110
mws1488	255.233	237.222	256.24	C16H32O2	[M-H]-	Palmitic acid	Lipids	Free fatty acids	57-10-3	3	123993	144875	142679	158040	141040	148293	169639	160458	148893	129856	107766	125229	119124	137183	137645	123134	158566	140820	135367	139524	144113	C00249	ko00061,ko00062,ko00071,ko00073,ko01040,ko01100,ko01212
MWSmce689	293.248	95.0855	292.24	C19H32O2	[M+H]+	Methyl linolenate	Lipids	Free fatty acids	301-00-8	1	447750	467135	307479	300749	163846	290832	198021	156031	156626	143957	356692	259289	155536	201479	216118	312794	310351	532178	336377	320729	317246	-	-
Lmbn001288	131.035	87.0443	132.042	C5H8O4	[M-H]-	2-Hydroxy-2-methyl-3-oxobutanoic acid	Organic acids	Organic acids	71698-08-3	2	556234	578168	477875	584861	660043	638271	448897	474010	467346	639219	386960	564260	464503	434130	696385	434858	383685	466996	507121	507348	535388	C06010	ko00290,ko00650,ko00660,ko00770,ko01100,ko01110,ko01210,ko01230
Lmyp003301	358.113	178.05	357.106	C15H19NO9	[M+H]+	4-O-Methyl-DIBOA-Glucoside	Alkaloids	Alkaloids	-	3	245160	196714	321590	225723	252335	220258	302320	280998	224815	340122	401253	238486	237727	244562	265975	224817	293505	256714	313552	331141	313713	-	-
pmb0645	627.192	465.2	626.185	C28H34O16	[M+H]+	Hesperetin-6-C-glucoside-7-O-glucoside	Flavonoids	Flavonols	-	3	1.1578e+07	9.66445e+06	9.95444e+06	1.16457e+07	1.03081e+07	1.10618e+07	9.70973e+06	8.71663e+06	1.19554e+07	1.5699e+07	1.07791e+07	1.19029e+07	1.32205e+07	1.23943e+07	1.05643e+07	1.07343e+07	1.17919e+07	1.15014e+07	1.23713e+07	1.22644e+07	1.30048e+07	-	-
MWS0559	161.046	71.0136	162.053	C6H10O5	[M-H]-	1,6-anhydro-β-D-glucose	Others	Saccharides	498-07-7	3	552298	534622	567478	526802	597781	600349	583412	599215	602715	582016	512204	577766	613240	541573	642378	627638	442021	548057	573169	594076	557322	-	-
HJN003	385.113	223.062	386.121	C17H22O10	[M-H]-	1-O-Sinapoyl-β-D-glucose	Phenolic acids	Phenolic acids	-	3	4.82701e+06	4.73855e+06	5.45412e+06	5.88156e+06	4.60295e+06	5.64638e+06	5.46229e+06	4.9854e+06	5.90042e+06	4.78551e+06	3.98762e+06	4.86271e+06	4.73337e+06	4.6847e+06	5.65071e+06	6.35718e+06	4.98754e+06	8.23726e+06	5.41408e+06	5.14124e+06	5.45738e+06	C01175	ko00940,ko01110
pmb2654	460.146	117.9	461.153	C19H27NO12	[M-H]-	Anthranilate-1-O-Sophoroside	Phenolic acids	Phenolic acids	-	3	3.33031e+06	3.57135e+06	3.58085e+06	3.09004e+06	3.20128e+06	3.9343e+06	4.90152e+06	3.60048e+06	3.84972e+06	2.78737e+06	2.26461e+06	3.21137e+06	3.22705e+06	3.47425e+06	3.04324e+06	3.87821e+06	4.11565e+06	4.11933e+06	3.24276e+06	3.37309e+06	3.45729e+06	-	-
Wmhp000055	169.049	65.038	168.042	C8H8O4	[M+H]+	2,5-Dimethoxybenzoquinone*	Quinones	Quinones	3117-03-1	1	334084	248926	261237	375320	253766	257021	252030	255618	283865	235611	290479	190023	248971	260479	244873	356678	224628	277689	233055	248478	239261	-	-
Lmbn001162	339.074	177.023	340.079	C15H16O9	[M-H]-	Esculetin-7-O-glucoside*	Lignans and Coumarins	Coumarins	-	3	18818.7	23491.7	16888.7	25563.1	44401.4	31576.3	28124.4	27018.7	25198	28124.4	34983.3	19847.6	17564.1	24290.1	41102.8	20890.3	22200.6	37766.8	29525.2	28367.3	27694.1	-	-
mws0289	480.308	339.289	479.301	C23H46NO7P	[M+H]+	LysoPE 18:1	Lipids	LPE	89576-29-4	3	1.47021e+06	526197	1.10111e+06	934951	998341	1.03041e+06	998465	1.15315e+06	1.01171e+06	903581	1.12347e+06	1.02408e+06	744560	1.25118e+06	875460	886950	643293	1.3115e+06	1.31643e+06	1.24278e+06	1.24751e+06	-	-
pmp001270	494.324	184.073	493.317	C24H48NO7P	[M+H]+	LysoPC 16:1	Lipids	LPC	76790-27-7	2	580312	463434	536576	492099	566491	538260	480900	528144	565664	557523	533908	364795	518766	584668	554731	418643	426693	558329	590177	562219	555083	-	-
mws0025	125.024	79.0189	126.032	C6H6O3	[M-H]-	Pyrogallol	Phenolic acids	Phenolic acids	87-66-1	3	1.07785e+06	885689	622521	606655	747763	571402	362308	215759	282151	706512	394953	636885	335727	471099	478466	287026	149068	315504	478582	506082	478454	C01108	-
Zaxn006988	301.219	301.219	302.225	C20H30O2	[M-H]-	Isopimaric acid	Terpenoids	Ditepenoids	5835-26-7	1	1.29957e+06	871054	1.61203e+06	1.06202e+06	925711	1.08461e+06	773350	698309	1.24872e+06	1.01925e+06	622027	1.16044e+06	1.39395e+06	1.87192e+06	1.1872e+06	721925	1.11409e+06	755700	1.12905e+06	1.10704e+06	1.05866e+06	-	-
Zmyn000247	147.03	57.0346	148.037	C5H8O5	[M-H]-	2-Hydroxyglutaric Acid*	Organic acids	Organic acids	13095-48-2	3	251031	294064	283515	262769	232030	247758	322087	290356	328832	153155	244852	232793	293091	278645	342039	312592	261896	208996	250131	267052	259969	C03196	ko00310,ko01100
Zmhn001358	299.077	137.025	300.084	C13H16O8	[M-H]-	4-O-Glucosyl-4-hydroxybenzoic acid	Phenolic acids	Phenolic acids	-	1	3.75833e+06	4.51275e+06	4.75314e+06	2.73547e+06	2.72389e+06	3.3359e+06	5.60636e+06	4.40797e+06	4.8569e+06	3.75708e+06	2.98363e+06	3.4011e+06	4.68464e+06	3.95161e+06	4.83624e+06	4.71002e+06	6.87243e+06	6.7351e+06	4.63908e+06	4.40656e+06	4.36794e+06	-	-
mws0752	185.155	185.156	186.162	C11H22O2	[M-H]-	Undecylic Acid	Lipids	Free fatty acids	112-37-8	3	698018	750556	790758	777643	622601	761604	606303	770502	748294	716011	702075	701462	698874	627827	644805	600412	789614	617511	758831	761422	804200	C17715	-
Zadn009075	311.222	223.171	312.23	C18H32O4	[M-H]-	Hydroperoxylinoleic acid	Lipids	Free fatty acids	34444-18-3	3	37515.2	41290.2	42959.6	64256.1	43934	59728.2	80501.1	65388.5	56052.6	26505	25335.8	31890.4	40901.4	39018.2	57098.9	54284	65783.5	68276.7	54844.3	51889.7	55083.7	-	-
Zaln004082	335.076	179.034	336.085	C16H16O8	[M-H]-	3-O-caffeoylshikimic acid	Phenolic acids	Phenolic acids	-	1	423054	323224	360800	327518	329929	416645	324918	369252	427646	369513	316939	387346	297839	328225	297131	324014	390512	365044	386485	362791	381277	-	-
Lmhp001732	263.139	70.0638	262.132	C14H18N2O3	[M+H]+	L-Prolyl-L-Phenylalanine	Amino acids and derivatives	Amino acids and derivatives	13589-02-1	2	217435	191700	156065	167882	179857	250462	305814	352846	341361	152113	174456	159951	131096	159617	183089	231678	159698	156251	188161	199915	198702	-	-
mws0396	281.249	281.248	282.256	C18H34O2	[M-H]-	Elaidic Acid	Lipids	Free fatty acids	112-79-8	3	3.29424e+07	4.3157e+07	4.65278e+07	4.70797e+07	4.34819e+07	4.41796e+07	5.26701e+07	54480665	4.74212e+07	3.48327e+07	2.51123e+07	3.47695e+07	3.26196e+07	3.39236e+07	4.11855e+07	4.41768e+07	5.31045e+07	4.39463e+07	4.54314e+07	4.58001e+07	4.30718e+07	C01712	-
Zmgn000447	184.98	78.9583	185.993	C3H7O7P	[M-H]-	3-Phospho-D-glyceric acid	Others	Saccharides	820-11-1	3	1.7378e+06	2.3718e+06	2.01309e+06	2.10046e+06	2.53263e+06	2.32858e+06	2.37887e+06	2.37363e+06	2.77961e+06	2.70912e+06	2.31173e+06	2.57225e+06	2.57262e+06	2.0102e+06	2.42999e+06	2.49876e+06	2.85948e+06	2.30948e+06	2.40211e+06	2.49492e+06	2.56656e+06	C00197	ko00010,ko00030,ko00260,ko00270,ko00561,ko00630,ko00710,ko01100,ko01110,ko01200,ko01230,ko01240
MWS04447	130.086	70.0667	129.079	C6H11NO2	[M+H]+	Homoproline	Amino acids and derivatives	Amino acids and derivatives	56879-46-0	3	4.32395e+06	3.50223e+06	4.0298e+06	3.04636e+06	4.54476e+06	4.01241e+06	2.80207e+06	3.45659e+06	2.99727e+06	3.6824e+06	4.8222e+06	3.6843e+06	3.47912e+06	3.59759e+06	3.22202e+06	2.79276e+06	2.50409e+06	2.50829e+06	3.1145e+06	3.32073e+06	3.27165e+06	-	-
pme3207	141.019	59.0139	142.027	C6H6O4	[M-H]-	Muconic acid	Organic acids	Organic acids	1119-72-8	3	2.94278e+06	2.83834e+06	3.03955e+06	2.94493e+06	2.62743e+06	2.43051e+06	3.33824e+06	2.84551e+06	3.14166e+06	2.92999e+06	3.59076e+06	2.87603e+06	3.11651e+06	2.80512e+06	1.98806e+06	2.93279e+06	3.26834e+06	2.07095e+06	3.02138e+06	3.14259e+06	3.22974e+06	C02480	ko01100
Xmyp005654	449.106	287.056	448.101	C21H20O11	[M+H]+	Kaempferol-4'-O-glucoside*	Flavonoids	Flavonols	-	3	1.33695e+06	1.25496e+06	1.18394e+06	1.4748e+06	1.44346e+06	1.26551e+06	1.32745e+06	1.29251e+06	1.31223e+06	1.34139e+06	1.38212e+06	1.67259e+06	1.48359e+06	1.39098e+06	1.31488e+06	1.2128e+06	1.56425e+06	1.48512e+06	1.49271e+06	1.44518e+06	1.39504e+06	-	-
mws0470	117.019	73.0295	118.027	C4H6O4	[M-H]-	Methylmalonic acid*	Organic acids	Organic acids	516-05-2	1	5.42472e+07	5.40277e+07	5.35406e+07	4.85172e+07	4.86238e+07	5.16243e+07	5.17656e+07	5.26648e+07	5.33788e+07	6.69159e+07	5.05868e+07	5.98299e+07	5.5245e+07	5.32724e+07	5.66968e+07	5.47697e+07	5.3305e+07	5.62335e+07	5.12547e+07	5.12789e+07	4.83168e+07	C02170	ko00240,ko00280,ko00640,ko01100
Lmmn007256	259.098	231.04	260.105	C15H16O4	[M-H]-	Hemigossypol	Terpenoids	Sesquiterpenoids	40817-07-0	3	19061.6	20017.8	19675.9	19846	19573.9	18282	19281.3	21539	20888.7	14784.9	14874.8	15260.2	18292	18850.4	17604.1	21443.5	17666.5	20379.3	21643.5	22200.8	20742.4	C09680	-
pmp001269	286.31	268.301	285.303	C18H39NO	[M+H]+	Hexadecyl ethanolamine	Alkaloids	Alkaloids	-	3	17252.7	18429.5	26212.4	24633.8	19084	11204.8	21736.3	16280.8	22933.6	31348.5	27335.3	21114.4	9	9	9	17033.1	20365	13604.5	42715.2	41320.5	39886.6	-	-
Zmyn004676	293.213	113.098	294.219	C18H30O3	[M-H]-	17-Hydroxylinolenic acid	Lipids	Free fatty acids	-	3	243143	312266	353643	413497	176296	350729	356009	341676	255783	79954.2	147150	134401	131050	187052	156003	393681	422930	619376	294038	286894	306998	C16346	ko00592
Wbtn007603	299.056	284.032	300.063	C16H12O6	[M-H]-	9,11-dimethoxy-2h-[1,3]dioxolo[4,5-b]xanthen-10-one	Flavonoids	Other Flavonoids	-	3	11779.3	31241.9	13794.1	6802.37	9818.64	9496.95	8344.17	11678.1	11995.1	6638.92	4977.67	12935.8	8567.69	13798.6	7659.13	13867.2	8638.76	28534.3	12601.3	12471.3	13290.7	-	-
mws0856	463.088	301.036	464.096	C21H20O12	[M-H]-	Quercetin-4'-O-glucoside (Spiraeoside)*	Flavonoids	Flavonols	20229-56-5	1	3.05022e+06	3.03462e+06	2.97728e+06	4.87182e+06	3.81921e+06	3.32672e+06	2.87028e+06	2.96634e+06	3.3245e+06	4.822e+06	3.56443e+06	4.27694e+06	4.03615e+06	3.25902e+06	3.90646e+06	2.88539e+06	2.90751e+06	3766042	3.86711e+06	3.64053e+06	3.64799e+06	-	-
pmb0492	584.275	325	583.268	C34H37N3O6	[M+H]+	N',N'',N'''-p-Coumaroyl-cinnamoyl-caffeoyl spermidine	Alkaloids	Phenolamine	-	3	1.1972e+06	1.01704e+06	1.01033e+06	1.9922e+06	1.51957e+06	1.53545e+06	2.04625e+06	2.1383e+06	1.84812e+06	986759	1.10677e+06	837272	1.46767e+06	1.237e+06	1.63788e+06	1.59039e+06	1.56292e+06	1.652e+06	1.49675e+06	1.59117e+06	1.59094e+06	-	-
pme2117	426.022	158.925	427.029	C10H15N5O10P2	[M-H]-	Adenosine 5'-diphosphate	Nucleotides and derivatives	Nucleotides and derivatives	58-64-0	3	190798	285816	176008	195830	226448	226961	201142	216452	299903	353438	240304	278794	357368	314057	375831	218255	211772	148114	286368	270850	289176	C00008	ko00190,ko00195,ko00230,ko00908,ko01100,ko01110,ko01232,ko01240
pme3009	175.024	98.9754	174.016	C6H6O6	[M+H]+	Trans-Citridic acid	Organic acids	Organic acids	4023-65-8	3	419934	437041	550887	495946	526251	574722	514069	537180	547216	482170	583534	471167	550665	520692	542390	452792	549665	587697	483334	465792	450690	C02341	ko00660,ko01100
HX1348	133.048	69.0326	132.042	C5H8O4	[M+H]+	2-hydroxymethyl-D-ribono-γ-lactone	Others	Lactones	-	3	520341	522832	455931	576181	830927	551399	448485	700567	559673	595077	580371	536392	577670	753581	741254	592904	526774	510479	519396	554980	548717	-	-
pme0033	137.046	119.035	136.038	C5H4N4O	[M+H]+	Hypoxanthine	Nucleotides and derivatives	Nucleotides and derivatives	68-94-0	3	229541	177039	241839	276163	194984	235631	216990	237755	191587	137863	203766	204652	182218	201070	218127	253715	199062	295566	200123	213527	211958	C00262	ko00230,ko01100,ko01232
Lmmn001643	163.04	119.046	164.047	C9H8O3	[M-H]-	2-Hydroxycinnamic acid*	Phenolic acids	Phenolic acids	583-17-5	2	1.7732e+06	1.46706e+06	1.63435e+06	2.17827e+06	1.99159e+06	2.68281e+06	2.74068e+06	2.34355e+06	2.77033e+06	2.31066e+06	1.33348e+06	1.7663e+06	1.62615e+06	1.63374e+06	1.95661e+06	2.58884e+06	2.93752e+06	2.91145e+06	2.0115e+06	2.0819e+06	1.94017e+06	C01772	ko00360,ko00999,ko01100,ko01110
Lmbn002648	163.04	119.05	164.047	C9H8O3	[M-H]-	α-Hydroxycinnamic Acid*	Phenolic acids	Phenolic acids	5801-57-0	2	1.7732e+06	1.46706e+06	1.63435e+06	2.17827e+06	1.99159e+06	2.68281e+06	2.74068e+06	2.34355e+06	2.77033e+06	2.31066e+06	1.33348e+06	1.7663e+06	1.62615e+06	1.63374e+06	1.95661e+06	2.58884e+06	2.93752e+06	2.91145e+06	2.0115e+06	2.0819e+06	1.94017e+06	C02763	ko00360,ko01100
mws0258	132.102	86.0964	131.095	C6H13NO2	[M+H]+	L-Isoleucine*	Amino acids and derivatives	Amino acids and derivatives	73-32-5	2	2.09674e+06	2.04524e+06	2.07483e+06	2.30099e+06	1.74154e+06	1.72994e+06	1.65431e+06	1.75709e+06	2.58751e+06	1.85911e+06	2.10839e+06	2.18714e+06	1.92909e+06	1.68946e+06	1.7171e+06	2.57297e+06	1.80424e+06	1.5322e+06	1.79035e+06	1.85135e+06	1.7247e+06	C00407	ko00280,ko00290,ko00460,ko00960,ko00966,ko00970,ko01100,ko01110,ko01210,ko01230,ko02010
MWSslk184	753.226	205.053	754.232	C34H42O19	[M-H]-	3,6'-Disinapoylsucrose	Phenolic acids	Phenolic acids	139891-98-8	3	652787	695514	892806	755934	781015	742426	800257	940183	770059	812238	808017	863886	852328	872983	876889	810911	694786	866760	881605	852081	821180	-	-
MWS201415	231.098	70.0659	230.09	C9H14N2O5	[M+H]+	Pro-Asp	Amino acids and derivatives	Amino acids and derivatives	85227-98-1	3	1.09861e+07	1.06252e+07	6.63357e+06	2.67637e+06	3.15378e+06	3.29912e+06	7.53098e+06	1.66121e+07	8.75522e+06	4.81447e+06	5.62379e+06	4.74507e+06	4.72746e+06	2.57342e+06	3.84962e+06	6.44007e+06	3.38474e+06	3.07741e+06	5.1405e+06	5.34684e+06	4.98097e+06	-	-
Hmgn001278	461.17	315.1	462.174	C20H30O12	[M-H]-	Verbasoside	Phenolic acids	Phenolic acids	61548-34-3	3	73080.3	78259.3	86235.4	65333.4	73927.8	101540	75952	67267.1	72486.9	86670.1	93001.3	63921.9	65545.3	92972.6	52773.4	78899.9	67632.7	81494.3	83390.3	89345.1	87961.1	-	-
Zmjp000624	168.065	150.054	167.058	C8H9NO3	[M+H]+	Pyridoxal	Others	Vitamin	66-72-8	1	277751	244297	194903	276790	227272	200239	218911	231136	274958	309627	256489	206863	266705	279975	407765	289075	396890	370610	296011	299765	316507	C00250	ko00750,ko01100,ko01240
mws0014	193.051	134.037	194.058	C10H10O4	[M-H]-	Ferulic acid*	Phenolic acids	Phenolic acids	537-98-4	1	875846	706789	818425	2.32442e+06	1.43527e+06	2.62252e+06	2.15267e+06	2.45273e+06	2.06324e+06	612591	702884	864784	1.12737e+06	1.12235e+06	1.86079e+06	1.64215e+06	1.40396e+06	1.94943e+06	1.33766e+06	1.41007e+06	1.43412e+06	C01494	ko00940,ko01100,ko01110
pme0422	193.051	134.037	194.058	C10H10O4	[M-H]-	Isoferulic Acid*	Phenolic acids	Phenolic acids	25522-33-2	1	875846	706789	818425	2.32442e+06	1.43527e+06	2.62252e+06	2.15267e+06	2.45273e+06	2.06324e+06	612591	702884	864784	1.12737e+06	1.12235e+06	1.86079e+06	1.64215e+06	1.40396e+06	1.94943e+06	1.33766e+06	1.41007e+06	1.43412e+06	C10470	-
Cmpp007319	261.112	189.055	260.105	C15H16O4	[M+H]+	7-Methoxy-5-Prenyloxycoumarin	Lignans and Coumarins	Coumarins	35590-41-1	3	31162.5	33519.1	28252.7	44721.9	24915.3	47470.8	31869.2	33001.1	27599.7	12060.1	37501.7	30361	28802.4	34071	39926	32108.6	25395.1	32340.6	20249.9	19343	20781.6	-	-
pme3034	131.035	87.0452	132.042	C5H8O4	[M-H]-	Ethylmalonic acid*	Organic acids	Organic acids	601-75-2	3	71620.6	81528.2	85913.9	76017.1	70448	80917	74099.3	77612.3	78936.3	114366	69952.6	85005.1	89308.6	96525.6	105904	69294.2	82248.8	99143.8	74948.5	79304.6	80253.9	-	-
Lmdn001332	477.065	96.9606	478.072	C17H22N2O10S2	[M-H]-	1-Methoxy-3-indolylmethyl glucosinolate (Neoglucobrassicin)*	Others	Glucosinolates	5187-84-8	1	4.33857e+06	4.05352e+06	4.03588e+06	2.46756e+06	3.82929e+06	2.63502e+06	4.00067e+06	3.30213e+06	4.5612e+06	6.34072e+06	3.32891e+06	4.73096e+06	3.92245e+06	3.47637e+06	3.60738e+06	3.30066e+06	5.458e+06	1.10904e+06	3.79359e+06	3.912e+06	4.0768e+06	C08424	-
MWS1771	196.097	91.0546	195.089	C10H13NO3	[M+H]+	L-Tyrosine methyl ester	Amino acids and derivatives	Amino acids and derivatives	1080-06-4	3	275043	293717	336375	325991	396746	384943	324317	340692	365478	405708	341969	329840	399054	341189	420222	317321	345698	258632	343339	365446	343533	C03404	-
mws0853	209.082	179.07	210.089	C11H14O4	[M-H]-	Sinapyl alcohol*	Phenolic acids	Phenolic acids	537-33-7	3	13801.6	21239.4	15393.1	13035.1	12152.6	21245.6	20794.6	29101.4	28822.7	17299	16867.6	26555.1	13023.3	22896.1	19167.1	25223.6	32953.3	22999.6	21165.5	22683.8	21496.1	C02325	ko00940,ko01100,ko01110
pmn001700	455.353	455.354	456.36	C30H48O3	[M-H]-	24,30-Dihydroxy-12(13)-ene-lupeol*	Terpenoids	Triterpene	-	3	249916	365691	412868	417094	367344	487513	541616	462247	429253	258566	221396	323674	342651	352122	461160	426565	492601	481166	509112	501724	474609	-	-
mws0093	179.071	146.038	180.079	C10H12O3	[M-H]-	Coniferyl alcohol	Phenolic acids	Phenolic acids	458-35-5	3	49060.6	55320.3	48103.6	56801.1	61053	65007.7	66375.1	62933.9	60624.5	65662	70522.6	41586	57265.6	46878	57167	67456.6	48072.1	70522.6	59109	61242	56868.6	C00590	ko00940,ko00999,ko01100,ko01110
pmb0854	518.324	184.073	517.317	C26H48NO7P	[M+H]+	LysoPC 18:3	Lipids	LPC	-	1	1.60279e+07	1.31364e+07	1.49278e+07	1.16366e+07	1.41309e+07	1.34795e+07	1.22829e+07	1.40226e+07	1.42067e+07	1.70709e+07	1.47771e+07	1.58519e+07	1.33338e+07	1.65256e+07	1.47132e+07	1.13303e+07	1.08189e+07	1.2179e+07	1.6072e+07	1.4945e+07	1.57239e+07	-	-
mws0677	219.113	160.076	218.106	C12H14N2O2	[M+H]+	N-Acetyl-5-hydroxytryptamine	Alkaloids	Plumerane	1210-83-9	3	738645	778185	766717	639629	829260	825840	660611	724178	683205	667418	921981	797024	722093	839224	872013	751569	837253	728797	737008	789222	745139	C00978	ko00380,ko01100,ko01110
pmn001610	307.264	307.264	308.272	C20H36O2	[M-H]-	Eicosadienoic acid	Lipids	Free fatty acids	5598-38-9	3	1.29497e+06	2118540	2.71921e+06	2.60825e+06	2.35939e+06	2.3319e+06	3.30809e+06	3.25176e+06	2.56242e+06	1.7121e+06	1.38397e+06	1.85224e+06	1.89725e+06	1915525	2.2384e+06	2.42123e+06	3.20198e+06	2.571e+06	2.98676e+06	2.84217e+06	3.05961e+06	C16525	ko01040
Lmjp002906	479.118	317.065	478.111	C22H22O12	[M+H]+	Rhamnetin-3-O-Glucoside	Flavonoids	Flavonols	27875-34-9	1	4.81617e+06	3.91656e+06	4.58024e+06	5.22978e+06	7.63468e+06	6.25105e+06	5.12698e+06	5.45664e+06	5.44809e+06	7.30789e+06	5.70711e+06	6.18852e+06	6.81842e+06	5.9379e+06	5.93877e+06	5.63758e+06	6.737e+06	4.82098e+06	5.95809e+06	6.40333e+06	6.07555e+06	-	-
pmb0865	518.324	184.073	517.317	C26H48NO7P	[M+H]+	LysoPC 18:3(2n isomer)	Lipids	LPC	-	1	1.57488e+07	1.27799e+07	1.34449e+07	1.13302e+07	1.3965e+07	1.26428e+07	1.18722e+07	1.32416e+07	1.32857e+07	1.62889e+07	1.42921e+07	1.40619e+07	1.37345e+07	1.62479e+07	1.4696e+07	1.1321e+07	1.07516e+07	1.22448e+07	1.46266e+07	1.35842e+07	1.43006e+07	-	-
Lmnp002264	474.173	327.117	473.166	C20H23N7O7	[M+H]+	Folinic Acid	Alkaloids	Alkaloids	58-05-9	3	181814	175956	191775	227616	199635	241777	194360	215205	151909	175491	171682	144715	180010	202472	192779	190198	179688	258248	196064	202407	211412	-	-
Lhnn101209	372.041	96.9602	373.05	C11H19NO9S2	[M-H]-	2-Methyl-2-propenyl glucosinolate	Others	Glucosinolates	-	1	1.663e+06	1.16043e+06	1.30247e+06	1.71789e+06	3.16987e+06	2.61686e+06	1.84335e+06	1.79485e+06	2.1721e+06	1.81378e+06	2.42846e+06	2.00092e+06	1.82194e+06	1.93714e+06	1.6739e+06	1.43732e+06	2.23394e+06	846284	1.75056e+06	1.8184e+06	1.68425e+06	-	-
pmb2871	315.072	153.019	316.079	C13H16O9	[M-H]-	1-O-Gentisoyl-β-D-glucoside*	Phenolic acids	Phenolic acids	23445-11-6	1	3.57312e+06	4.25899e+06	3.59516e+06	4.92066e+06	2.10927e+06	4.23873e+06	3.85068e+06	3.74024e+06	3.5232e+06	3.19382e+06	2.24318e+06	4.05114e+06	4.31671e+06	3.94675e+06	4.81425e+06	3.923e+06	4.27777e+06	3.98189e+06	3.99935e+06	3.74926e+06	3.74055e+06	-	-
pmn001367	315.072	153.017	316.079	C13H16O9	[M-H]-	Protocatechuic acid-4-O-glucoside*	Phenolic acids	Phenolic acids	-	1	2.95118e+06	3.03205e+06	3.00376e+06	3.87909e+06	3.6116e+06	3.44603e+06	3.21373e+06	3.33764e+06	3.57408e+06	3.06386e+06	3.21384e+06	3.02273e+06	3.69348e+06	3.60694e+06	3.95075e+06	3.26239e+06	3.22497e+06	3.52594e+06	3.13967e+06	3.29942e+06	3.06088e+06	-	-
pmn001394	405.119	243.065	406.126	C20H22O9	[M-H]-	2,3,5,4'-Tetrahydroxystilbene-2-O-glucoside	Others	Stilbene	82373-94-2	3	99658.8	143909	121806	180022	199010	167416	167636	121250	177443	107983	96528.3	133187	171596	150690	203581	174986	191651	186020	147244	138805	137126	-	-
Lmhp011388	353.269	261.221	352.261	C21H36O4	[M+H]+	2-α-Linolenoyl-glycerol	Lipids	Glycerol ester	55268-58-1	1	4.79097e+06	4.48897e+06	4.43742e+06	4.18853e+06	3.79166e+06	4.48704e+06	5.17609e+06	4.28512e+06	3.99639e+06	4.52243e+06	3.14942e+06	4.69412e+06	5.07723e+06	5.09342e+06	5.91961e+06	5.26709e+06	5.68756e+06	3.40657e+06	4.59318e+06	4.88577e+06	4.9382e+06	-	-
mws0277	191.056	85.0296	192.063	C7H12O6	[M-H]-	Quinic Acid	Organic acids	Organic acids	77-95-2	3	1.11298e+06	1.20384e+06	1.06488e+06	1.12725e+06	1.09405e+06	1.3511e+06	1.22226e+06	1.17084e+06	1.24295e+06	1.07102e+06	953658	1.06726e+06	1.37002e+06	981637	1.4583e+06	1.07162e+06	1.37923e+06	1.18956e+06	1.1737e+06	1.26466e+06	1.24542e+06	C00296	ko00400,ko01100
Hmcn000192	209.067	59.0139	210.074	C7H14O7	[M-H]-	Sedoheptulose	Others	Saccharides	3019-74-7	2	1.15791e+06	1.22626e+06	1.22e+06	1.29985e+06	1.00926e+06	1.31238e+06	1.02002e+06	1.25237e+06	1.31404e+06	1.02057e+06	1.42802e+06	1.14451e+06	1.38771e+06	773870	1.41741e+06	1.12738e+06	1.15895e+06	1.20485e+06	1.11098e+06	1.18448e+06	1.19461e+06	C02076	ko00710,ko01100
Zmgp002799	345.17	327.159	344.162	C20H24O5	[M+H]+	5-hydroxy-1-(4-hydroxyphenyl)-7-(4-hydroxy-3-methoxyphenyl)-3-heptanone	Others	Ketone compounds	-	3	25776.9	20020	22151	37209.1	34055.8	27496.5	28679.9	23387.1	22367.8	32041.3	27037.6	21629.9	34037.3	25197.3	28276.1	43994.7	35494.3	30007.1	29616.5	32036.7	30863.9	-	-
mws5042	223.108	120.088	222.1	C11H14N2O3	[M+H]+	L-Glycyl-L-phenylalanine*	Amino acids and derivatives	Amino acids and derivatives	721-66-4	3	311558	341842	520083	1.05269e+06	555296	1.02468e+06	867797	1.05409e+06	820409	478375	385895	339571	487697	474096	655141	635978	577774	692429	603296	598679	561211	-	-
pmb0069	122.06	105.034	121.053	C7H7NO	[M+H]+	Benzamide	Phenolic acids	Phenolic acids	55-21-0	3	1.01149e+06	645596	738029	775794	263466	697187	413077	336978	297716	219173	937443	521883	367305	403084	469234	637113	450135	932725	590927	552761	552038	C09815	-
MWS0502	90.055	61.0281	89.0477	C3H7NO2	[M+H]+	β-Alanine	Amino acids and derivatives	Amino acids and derivatives	107-95-9	3	92021.1	99464.4	110518	111103	78374.9	112497	113167	99979	96486.8	91383.4	102148	62785.8	102727	107523	91550.1	129595	106696	111957	84531.3	91427.5	88688.6	C00099	ko00240,ko00410,ko00640,ko00770,ko01100,ko01110,ko01240
pme0257	111.02	67.0302	112.027	C4H4N2O2	[M-H]-	Uracil	Nucleotides and derivatives	Nucleotides and derivatives	66-22-8	3	47761.4	48536.8	36828.1	51838.8	69520.4	41785.1	66644.3	58900.8	43755.8	75829.2	58411.1	35764.2	26902.7	62102.1	50631.8	58392.8	40912.2	54686.4	46578.3	43057.8	45262.6	C00106	ko00240,ko00410,ko00770,ko01100,ko01232
MWSmce083	207.072	133.033	208.074	C11H12O4	[M-H]-	Ferulic acid methyl ester	Phenolic acids	Phenolic acids	2309-07-1	1	3.07851e+06	3.09823e+06	2.80423e+06	1.67027e+06	2.60674e+06	2.09744e+06	2.44417e+06	2.25256e+06	3.10773e+06	4.63005e+06	3.05364e+06	3.10238e+06	3.59033e+06	2.76617e+06	3.353e+06	2.14509e+06	2.91036e+06	1.9465e+06	2.97618e+06	3.07067e+06	3.21965e+06	-	-
pma3649	132.065	86.0601	131.058	C5H9NO3	[M+H]+	5-Aminolevulinic Acid	Alkaloids	Alkaloids	106-60-5	3	2.10694e+06	1.67713e+06	1.97101e+06	1.52033e+06	1.93088e+06	1.71697e+06	1.62883e+06	2.22885e+06	1.69552e+06	1.74924e+06	1.66226e+06	1.48457e+06	1.78249e+06	1.75226e+06	1.65472e+06	1.44282e+06	1.70721e+06	1.45169e+06	1.76572e+06	1.66876e+06	1.63627e+06	C00430	ko00260,ko00860,ko01100,ko01110,ko01240,ko02010
Lmhn003801	531.12	337.06	532.122	C25H24O13	[M-H]-	Feruloylsinapoyltartaric acid	Phenolic acids	Phenolic acids	-	3	4.98737e+06	3.04024e+06	3.26307e+06	1.18015e+06	1.75412e+06	1.33058e+06	1.60103e+06	1.29856e+06	1.55125e+06	2.25852e+06	1.6398e+06	2.31611e+06	1.80626e+06	2.11754e+06	2.57458e+06	1.82427e+06	1.5343e+06	1.57035e+06	2.01517e+06	2.02675e+06	2.164e+06	-	-
Zmyn004548	291.197	235.174	292.204	C18H28O3	[M-H]-	12-Oxo-phytodienoic acid	Lipids	Free fatty acids	85551-10-6	3	15018.4	24313.2	27904.7	27855.4	18904.9	25443.7	29577.4	39982.1	21780.8	11632.7	9668.9	13534.3	14874.8	18951.9	19677.7	26970.2	34097.4	32835.8	22434.5	22889.7	21176.4	C01226	ko00592,ko01100,ko01110
Lmmp002995	713.15	303.06	712.149	C30H32O20	[M+H]+	Quercetin-7-O-(2''-malonyl)glucosyl-5-O-glucoside	Flavonoids	Flavonols	-	2	1.46513e+06	1.65087e+06	1.28193e+06	1.96478e+06	1.57934e+06	1.33127e+06	1.83579e+06	1.59832e+06	1.65579e+06	1.75143e+06	1.86635e+06	1.95678e+06	1.7643e+06	1.48958e+06	1.62631e+06	1.2246e+06	1.67361e+06	1.70009e+06	1.96331e+06	2.0051e+06	1.8543e+06	-	-
MWSslk097	195.065	163.04	194.058	C10H10O4	[M+H]+	Dimethyl phthalate	Phenolic acids	Phenolic acids	131-11-3	3	231762	291057	272527	261617	302428	337381	245471	291195	304917	306964	315920	294236	345538	354403	380032	259710	256249	235417	308904	294181	285348	C11233	-
mws0914	271.061	151.003	272.068	C15H12O5	[M-H]-	3,5,7-Trihydroxyflavanone (Pinobanksin)*	Flavonoids	Flavanonols	548-82-3	1	105095	105822	106495	105448	141567	137749	124752	122853	132275	136188	67103	123376	84309.7	87848.7	83284.9	58411.8	89160.8	85633.4	98664.6	100683	106594	C09826	ko00941
pmn001689	311.223	223.172	312.23	C18H32O4	[M-H]-	9-Hydroxy-12-oxo-15(Z)-octadecenoic acid	Lipids	Free fatty acids	-	3	34343.4	35003	42978.3	58817.2	47248.2	55202	70963	69700.1	60834.6	26789.6	23679.6	29942.4	36466.4	34531.3	54301.9	58428.7	63731.6	68975.6	49528.3	53337.1	52962	C21924	ko00592,ko01110
Hmcn001415	387.13	225.07	388.137	C17H24O10	[M-H]-	Majoroside	Terpenoids	Monoterpenoids	134140-02-6	3	137738	109173	160129	133766	139982	181574	111515	105170	104994	81736.2	112717	112303	90921.7	123028	103211	129596	101099	115433	107652	113053	116705	-	-
Zmsp001834	169.049	65.0022	168.042	C8H8O4	[M+H]+	2,6-Dimethoxy-1,4-benzoquinone*	Quinones	Quinones	530-55-2	1	265811	225207	242811	327742	229536	292613	221014	217251	265873	210604	222438	167972	242362	235845	204879	321918	195054	242903	200046	185060	196664	C10331	-
pmp001244	266.139	207.066	266.139	C14H20NO4+	[M]+	Caffeoylcholine	Alkaloids	Phenolamine	87189-10-4	2	1.92371e+06	1.39085e+06	1.30932e+06	2.25535e+06	2.66592e+06	2.64887e+06	1.79924e+06	2.32092e+06	2.39995e+06	1.96122e+06	2.8367e+06	2.32466e+06	1.86185e+06	2.41074e+06	2.25929e+06	1.45588e+06	1.35437e+06	1.14395e+06	1.97115e+06	2.04595e+06	2.13719e+06	-	-
mws1164	179.056	59.0139	180.063	C6H12O6	[M-H]-	D-Fructose*	Others	Saccharides	57-48-7	1	2.44926e+07	2.45079e+07	2.61005e+07	2.73577e+07	2.444e+07	2.60998e+07	2.60435e+07	2.75903e+07	2.46518e+07	2.45178e+07	2.60713e+07	2.64846e+07	9	2.5392e+07	2.37569e+07	9	9	9	2.45278e+07	2.65998e+07	2.57806e+07	C05003	-
Lmmn000774	343.103	181.051	344.111	C15H20O9	[M-H]-	Dihydrocaffeoylglucose	Phenolic acids	Phenolic acids	-	3	56058.1	58686.4	55382.7	76000.6	50211.7	43850.6	51556.9	66863.4	47551.7	63157.3	49780.5	42864	61227	71596.5	77012.4	51209	47290.4	54058.7	53621.8	58078.3	56733.4	-	-
MWS0631	199.969	80.9643	200.977	C3H7NO5S2	[M-H]-	S-Sulfo-L-Cysteine	Amino acids and derivatives	Amino acids and derivatives	1637-71-4	3	132297	226475	125307	117775	89399.1	257663	79629.2	75885.8	179827	109915	87367	113824	70915.1	98679.5	75884.5	71891.6	56850.5	70865.6	63020.1	65462.6	68371.8	C05824	ko00270,ko01100,ko01230
mws0629	281.113	166.086	280.106	C13H16N2O5	[M+H]+	L-Aspartyl-L-Phenylalanine	Amino acids and derivatives	Amino acids and derivatives	13433-09-5	1	213851	159093	173453	347209	180215	379194	321660	242060	302448	158078	181977	153032	131087	130065	128714	313746	241319	295924	221726	233315	240581	-	-
Hmgp002121	609.184	463.08	608.153	C31H28O13	[M+H]+	Hispidulin-7-O-(6''-O-p-Coumaroyl)Glucoside	Flavonoids	Flavones	-	3	252259	181917	288869	332831	130300	293675	198194	226623	273410	159677	386653	228415	174274	404063	378672	360677	232119	425068	447076	411679	430801	-	-
Lmxn015337	269.249	251.238	270.256	C17H34O2	[M-H]-	Methyl palmitate	Lipids	Free fatty acids	112-39-0	2	37166.5	55360.7	67573.6	71970.7	60662.6	64793.6	83596.7	85391.9	71923.5	46673.7	36127.4	48306.2	48682	54340.8	61384.2	59179.7	73933.1	56635.5	76420.3	77428.8	82493.2	C16995	-
Zahp013728	338.342	338.341	337.334	C22H43NO	[M+H]+	octadecanoic acid pyrrolidide	Alkaloids	Alkaloids	33707-76-5	2	931451	373682	222412	209182	252564	350534	448805	341233	194864	847023	227556	203206	135669	331317	375069	284538	168048	270115	5.23042e+06	4.82864e+06	5.131e+06	-	-
Qmyp101201	389.216	191.144	388.21	C19H32O8	[M+H]+	3-Oxo-α-ionol-β-D-glucopyranoside	Terpenoids	Sesquiterpenoids	-	1	47668.6	42515.5	55014	51603.3	65673.4	55905.6	63454.7	47898.1	65867.1	75488.2	68046.6	60488	77615.5	49873	80901.3	45102.8	77705.2	68412.5	67706.9	66059.2	62397.8	-	-
pma1303	492.308	184.073	491.301	C24H46NO7P	[M+H]+	LysoPC 16:2	Lipids	LPC	-	3	92860.6	81087.5	86912.6	68267.5	89329.2	81005.6	69579.1	78905.9	84981	116055	83917.3	94281.1	86850	106856	104084	72240.8	76256.8	87804.9	91585	84250	88131.7	-	-
Lmhp011562	353.269	261.221	352.261	C21H36O4	[M+H]+	1-α-Linolenoyl-glycerol	Lipids	Glycerol ester	-	1	3.87625e+06	4.44763e+06	3.61451e+06	4.87341e+06	4.24004e+06	3.36572e+06	5.95456e+06	4.50377e+06	4.14296e+06	4.0217e+06	3.12981e+06	3.56726e+06	3.73936e+06	4.69647e+06	4.15253e+06	4.70871e+06	5.38868e+06	4.16723e+06	4.79335e+06	4.50483e+06	4.88482e+06	-	-
pme0021	166.086	120.081	165.079	C9H11NO2	[M+H]+	L-Phenylalanine	Amino acids and derivatives	Amino acids and derivatives	63-91-2	1	1.08815e+07	6.98201e+06	7.52325e+06	8.82995e+06	8.58335e+06	9.76021e+06	8.29596e+06	9.13562e+06	9.13875e+06	8.51307e+06	9.32826e+06	5.99642e+06	9.17445e+06	6.50811e+06	8.71535e+06	8.09676e+06	8.58607e+06	8.03277e+06	9.47873e+06	8.76789e+06	9.38656e+06	C00079	ko00360,ko00400,ko00460,ko00470,ko00940,ko00960,ko00966,ko00970,ko00996,ko00999,ko01100,ko01110,ko01210,ko01230,ko02010
pmb0501	131.129	114.103	130.122	C5H14N4	[M+H]+	Agmatine	Alkaloids	Alkaloids	306-60-5	3	18815.7	23688.6	17728.4	23293.4	18896	21518.6	15362.4	22899.4	19736.2	15587.1	23688.6	17730.9	25656.8	15783	19392.2	14908.9	17566.7	13167	22080.4	21232.2	23097	C00179	ko00330,ko01100
Lmzp002365	465.139	303.09	464.132	C22H24O11	[M+H]+	Hesperetin-7-O-glucoside	Flavonoids	Flavanones	31712-49-9	3	1.76399e+06	1.4882e+06	1.5647e+06	1.59093e+06	1.74015e+06	1.28752e+06	1.20435e+06	1.53673e+06	1.39851e+06	1.8894e+06	1.76721e+06	1.80239e+06	9	9	9	1.47874e+06	1.45028e+06	1.47796e+06	1.6733e+06	1.72522e+06	1.81812e+06	C16422	ko00941
pme3382	160.061	98.0237	161.069	C6H11NO4	[M-H]-	N-Acetyl-L-threonine	Amino acids and derivatives	Amino acids and derivatives	17093-74-2	3	282558	215437	248315	115126	270919	281795	238879	246114	270202	290059	226837	259061	231857	125975	228488	251418	234381	237772	234944	222838	242548	-	-
Zmgn002106	206.084	58.0299	207.089	C11H13NO3	[M-H]-	N-Acetyl-L-phenylalanine	Amino acids and derivatives	Amino acids and derivatives	2018-61-3	2	56939.3	47280.6	37964.4	69062.9	65523.4	55451.1	62275.4	73017.2	60888.6	66279.1	43518.4	65061.4	64610.3	59147.4	98363.3	62482.3	66365.9	61969.9	54397.3	57626	59157.4	C03519	ko00360,ko01100
pmb2786	293.212	235.172	294.219	C18H30O3	[M-H]-	9-Hydroxy-10,12,15-octadecatrienoic acid*	Lipids	Free fatty acids	89886-42-0	2	266371	368877	418853	267457	242451	243290	290988	273549	241615	225409	199945	239308	197448	194439	262909	266012	462291	385353	275661	264747	288278	C16326	ko00592
MWS201465	295.129	120.082	294.122	C14H18N2O5	[M+H]+	Glu-Phe	Amino acids and derivatives	Amino acids and derivatives	20556-22-3	2	99379.6	91003.6	113922	78974.8	114428	161378	127947	118876	153694	154093	149053	75487	71782.8	121822	135283	102156	96725.9	166057	151331	151764	140601	-	-
Lmmn002260	551.213	389.167	552.221	C27H36O12	[M-H]-	5'-Methoxyisolariciresinol-9'-O-glucoside	Lignans and Coumarins	Lignans	-	3	1.25663e+06	1.17127e+06	1.50982e+06	1.42029e+06	1.18656e+06	1.25741e+06	1.35516e+06	1.24287e+06	1.3575e+06	1.18177e+06	1.30194e+06	1.1032e+06	1.30397e+06	1.24951e+06	1.4827e+06	1.36064e+06	1.30397e+06	1.89228e+06	1.27342e+06	1.21568e+06	1.32573e+06	-	-
MWSHY0069	301.07	286.049	300.063	C16H12O6	[M+H]+	Hispidulin (5,7,4'-Trihydroxy-6-methoxyflavone)	Flavonoids	Flavones	1447-88-7	3	10386.5	37017.8	17662.8	7313.52	8139.74	10144.9	10222.1	5218.22	13156.3	5661.71	6730.59	13488.7	10172.2	15152.9	7526.79	16422.3	9877.53	33533.6	15208	13946	14669.8	C10058	-
mws1417	160.04	116.051	161.048	C9H7NO2	[M-H]-	Indole-3-carboxylic acid*	Alkaloids	Plumerane	771-50-6	3	568877	603343	580268	2.30817e+06	2.3065e+06	1.99105e+06	1.47597e+06	1.52237e+06	1.30182e+06	539794	475143	606267	1.1211e+06	1.44695e+06	1.85716e+06	1.24412e+06	1.13042e+06	1.4259e+06	1.23828e+06	1.23111e+06	1.33025e+06	C19837	-
Hmgp002327	188.071	118.06	187.063	C11H9O2N	[M+H]+	3-amino-2-naphthoic acid	Alkaloids	Alkaloids	-	1	2.02339e+06	1.98933e+06	2.0316e+06	4.00595e+06	3.60174e+06	3.75608e+06	2.47997e+06	2.23613e+06	2.67966e+06	2.28933e+06	2.36093e+06	2.09236e+06	2.65048e+06	2.07999e+06	2.71298e+06	2.42905e+06	2.52234e+06	2.18694e+06	2.70897e+06	2.95675e+06	2.83441e+06	-	-
Lcln000175	508.096	96.9597	509.106	C16H31NO11S3	[M-H]-	8-(Methylsulfonyl)octyl glucosinolate	Others	Glucosinolates	-	3	147863	194527	165611	159340	269591	178888	215134	232997	268923	381656	191432	241010	349892	232449	317424	215075	282856	81729.5	246709	258422	269309	-	-
pmb0874	478.293	337.274	477.286	C23H44NO7P	[M+H]+	LysoPE 18:2(2n isomer)	Lipids	LPE	-	3	2.74888e+06	1.49746e+06	2.73593e+06	2.1006e+06	2.95947e+06	2.33848e+06	2.72598e+06	2.69674e+06	2.47638e+06	2.80813e+06	2.66808e+06	2.34317e+06	2.00148e+06	3.12175e+06	2.40149e+06	2.14498e+06	1.65836e+06	4.38453e+06	2.67375e+06	2.48825e+06	2.69912e+06	-	-
Lmhp001670	231.17	72.0808	230.163	C11H22N2O3	[M+H]+	L-Valyl-L-Leucine	Amino acids and derivatives	Amino acids and derivatives	3989-97-7	1	529978	380058	526191	851337	617668	1.0083e+06	1.01324e+06	959314	754474	350221	516479	443847	650222	585315	732343	819459	708686	965458	666192	724952	681985	-	-
Wacn005438	477.269	161.045	418.257	C21H38O8	[M+CH3COOH-H]-	Hydroxypentadecenoic acid glucoside	Lipids	Free fatty acids	-	3	139898	133769	136939	154546	153357	148521	155576	153422	139237	150133	126740	140662	144602	142352	173350	139942	130988	144574	143344	156008	153150	-	-
Zbzp007301	293.209	55.0541	292.204	C18H28O3	[M+H]+	2-Methoxy-6-undecyl-1,4-benzoquinone	Quinones	Quinones	-	3	176178	278422	272896	321445	170275	387577	326484	361064	258590	102185	150384	145608	130652	167937	176835	288395	353875	374569	274973	255495	254453	-	-
mws2628	118.086	87.0457	117.079	C5H11NO2	[M+H]+	N-Methyl-4-aminobutyric acid	Organic acids	Organic acids	1119-48-8	3	22915.7	22487.8	40782.4	33868.4	40980.1	37162.3	30969.4	42666.3	46274.9	45026.5	49675.7	43661.7	16851.2	40237.6	46478.5	44794.4	50489.4	45318.8	37267.4	40670.5	39517.1	C15987	ko00760,ko01100
mws0866	259.022	96.9696	260.03	C6H13O9P	[M-H]-	D-Glucose 6-phosphate*	Others	Saccharides	56-73-5	1	2.97645e+06	2.7091e+06	2.41346e+06	2.20686e+06	2.30772e+06	2.42421e+06	2.43599e+06	2.40982e+06	2.5586e+06	1.91903e+06	1907448	2.28182e+06	2.28704e+06	2.72087e+06	2.88133e+06	2.76295e+06	2.12206e+06	2.51759e+06	2.44766e+06	2.37287e+06	2588334	C00092	ko00500,ko00524,ko00562,ko01100,ko01110
Lmbn005443	293.212	235.172	294.219	C18H30O3	[M-H]-	13-KODE; (9Z,11E)-13-Oxooctadeca-9,11-dienoic acid*	Lipids	Free fatty acids	54739-30-9	2	217065	328634	365287	261232	216514	220790	253060	229097	205936	198829	184210	207028	175306	155929	215958	222850	393112	317653	252450	231412	238758	C14765	ko00591
Lmbn006152	279.233	59.0133	280.24	C18H32O2	[M-H]-	(9Z,11E)-Octadecadienoic acid*	Lipids	Free fatty acids	2540-56-9	1	224286	295285	323587	329339	252452	284022	385985	358582	317638	238749	192114	226559	227380	204994	268842	317842	376835	290627	307536	326921	300184	C04056	ko00591
mws1491	279.233	59.0139	280.24	C18H32O2	[M-H]-	Linoleic acid*	Lipids	Free fatty acids	60-33-3	1	224286	295285	323587	329339	252452	284022	385985	358582	317638	238749	192114	226559	227380	204994	268842	317842	376835	290627	307536	326921	300184	C01595	ko00591,ko01040,ko01100
pmn001694	329.233	229.146	330.241	C18H34O5	[M-H]-	9,10,13-Trihydroxy-11-Octadecenoic Acid	Lipids	Free fatty acids	29907-57-1	1	67259.2	77164.9	82042.4	111932	45009.4	199711	92853.1	75862.9	57732.5	48442.2	62034.6	67904.3	55923	38259.4	105260	114723	92603.4	157295	81714.8	87230.2	89045.5	C14835	ko00591
Lmhp008589	476.277	335.258	475.27	C23H42NO7P	[M+H]+	LysoPE 18:3(2n isomer)	Lipids	LPE	-	1	4.08928e+06	2.46106e+06	3.94055e+06	2.78007e+06	3.22586e+06	2.96801e+06	3.21842e+06	3.46764e+06	3.44384e+06	3.37544e+06	3.95888e+06	3.44049e+06	2.78422e+06	4.02322e+06	3.28995e+06	2.76206e+06	2.72382e+06	3.75408e+06	3.83154e+06	3.50503e+06	3.67668e+06	-	-
Zmjp000182	189.134	70.0652	188.127	C7H16N4O2	[M+H]+	N-Monomethyl-L-arginine*	Amino acids and derivatives	Amino acids and derivatives	17035-90-4	1	1.38128e+07	1.32385e+07	1.3956e+07	1.4732e+07	1.42607e+07	1.66333e+07	1.25714e+07	1.27767e+07	1.24439e+07	1.37345e+07	1.63529e+07	1.3926e+07	1.46172e+07	1.42797e+07	1.42895e+07	1.32838e+07	1.2501e+07	1.27546e+07	1.51798e+07	1.47187e+07	13893576	C03884	-
pmb3081	288.997	96.9696	290.004	C6H11PO11	[M-H]-	Glucarate O-Phosphoric acid	Others	Saccharides	-	3	6.25322e+06	6.44838e+06	7.39897e+06	1.00521e+07	6.19095e+06	8.76852e+06	9.58908e+06	6.96504e+06	7.7838e+06	5.4275e+06	5.85253e+06	6.53308e+06	7.95093e+06	7.51899e+06	9.08256e+06	7.56157e+06	7.15435e+06	7.31732e+06	7.8928e+06	8.62306e+06	8.16588e+06	-	-
MWS1983	343.125	89.0254	344.132	C12H24O11	[M-H]-	Maltitol	Others	Saccharides	585-88-6	3	50249.2	130901	41027.4	36389.1	46285.1	42981.3	117522	75375.4	51035	66932.7	59133.3	59782.1	68480.4	71992.6	62216.9	51613.4	28416.9	64936.7	67668.9	68779.1	63124.9	-	-
mws5037	203.139	86.1001	202.132	C9H18N2O3	[M+H]+	L-Alanyl-L-leucine	Amino acids and derivatives	Amino acids and derivatives	3303-34-2	3	915116	781415	1.04919e+06	1.22919e+06	1.39736e+06	1.28428e+06	1.14065e+06	1.1401e+06	1.42674e+06	1.49791e+06	1.22545e+06	1.05504e+06	1.2719e+06	1.2376e+06	1.40696e+06	1.23826e+06	1.18285e+06	871629	1.19273e+06	1.30469e+06	1236062	-	-
mws0058	299.056	284.033	300.063	C16H12O6	[M-H]-	Diosmetin (5,7,3'-Trihydroxy-4'-methoxyflavone)	Flavonoids	Flavones	520-34-3	3	3993.49	35899	17360.4	7522.36	9825.27	10725.9	7260.15	11211.8	8690.2	3548.77	4550.87	11438.9	8887.22	15223.8	6694.69	14264.9	7865.25	36124.4	11316	11797.1	10771.5	C10038	-
Lmmn000806	131.035	87.0459	132.042	C5H8O4	[M-H]-	Dimethylmalonic acid*	Organic acids	Organic acids	595-46-0	1	846465	851780	760688	855715	1.00923e+06	877872	705464	783094	749952	867654	678646	833535	849418	713007	1.13151e+06	616831	617520	698509	822640	822087	759246	-	-
pma3724	369.118	177.055	368.111	C17H20O9	[M+H]+	1-O-Feruloylquinic acid	Phenolic acids	Phenolic acids	-	3	1.83937e+06	1.6774e+06	1.51535e+06	1.82909e+06	1.69771e+06	1.63751e+06	1.47703e+06	1.26449e+06	1.72369e+06	2.35133e+06	2.00357e+06	1.73363e+06	1.59957e+06	1.51444e+06	1.51546e+06	1.52042e+06	1.72704e+06	1.3875e+06	1.58429e+06	1.5986e+06	1.72085e+06	-	-
mws1195	179.07	147.044	178.063	C10H10O3	[M+H]+	p-Coumaric acid methyl ester	Phenolic acids	Phenolic acids	3943-97-3	3	160675	170145	127744	115856	120159	86260	131060	109517	171218	202185	160451	138400	155674	127159	106699	127636	149819	89971.1	136449	148364	147702	-	-
Lmnp002448	641.17	479.11	640.164	C28H32O17	[M+H]+	5,7,3',4'-Tetrahydroxy-6-methoxyflavone-8-C-[glucosyl-(1-2)]-glucoside	Flavonoids	Flavones	-	3	566636	443296	461779	662140	556411	695903	588559	526333	373243	610030	542917	640166	675076	453310	647930	506898	704179	573991	641455	612318	584477	-	-
Lhhp120823	193.084	105.069	192.079	C11H12O3	[M+H]+	Eugenyl formate	Others	Others	-	1	165905	133845	113645	126087	120281	111156	108293	97464.3	96225.3	182495	159269	193252	114474	147654	123599	88759.8	109192	141892	141018	150974	154338	-	-
Cwjp001902	1111.32	177.055	1110.31	C49H58O29	[M+H]+	Kaempferol-3-O-sophorotrioside-7-O-(2''-feruloyl)glucoside	Flavonoids	Flavonols	-	2	124264	119069	122778	217162	114979	143355	163496	133316	122315	91168.4	130340	89494.3	136471	128036	120224	127588	122737	198542	130570	135077	143106	-	-
Zmgn000217	129.019	85.0298	130.027	C5H6O4	[M-H]-	Methylenesuccinic acid	Organic acids	Organic acids	97-65-4	3	62524.4	104164	72259	77304.5	70363.6	72402.9	76927.4	80884.5	85222.1	85230.2	12960.7	85984.4	94177.5	63576.2	62523.2	71305	70949	75527.1	57228.4	58457.5	62534.9	C00490	ko00660,ko01100
Zmtn001661	315.106	153.019	316.116	C14H20O8	[M-H]-	Vanilloloside	Phenolic acids	Phenolic acids	74950-96-2	3	3.68162e+06	1.98615e+06	2.88033e+06	3.49563e+06	4.19214e+06	3.24366e+06	3.41348e+06	3.78342e+06	1.46576e+06	2.79921e+06	3.01735e+06	3.32673e+06	1.40954e+06	3.09404e+06	3.84874e+06	3.30657e+06	4.03608e+06	1.60833e+06	2.75761e+06	2.88301e+06	3.02812e+06	-	-
mws0192	117.019	73.0295	118.027	C4H6O4	[M-H]-	Succinic acid*	Organic acids	Organic acids	110-15-6	1	5.49994e+07	5.40244e+07	5.44149e+07	4.92144e+07	4.7963e+07	5.22784e+07	5.2652e+07	5.2128e+07	5.57891e+07	6.68007e+07	5.34991e+07	6.17599e+07	5.53992e+07	5.51109e+07	5.64001e+07	5.79881e+07	5.34213e+07	9	5.13746e+07	5.34007e+07	4.86245e+07	C00042	ko00020,ko00190,ko00250,ko00310,ko00350,ko00360,ko00620,ko00630,ko00640,ko00650,ko00760,ko00920,ko01100,ko01110,ko01200
Lmdp002381	227.091	149.061	226.084	C11H14O5	[M+H]+	Genipin	Terpenoids	Monoterpenoids	6902-77-8	3	271664	309421	346064	280959	229715	202193	274586	208631	227229	239904	306283	291644	257297	275745	302893	296440	282753	270908	252394	256530	234586	C09780	-
MWS2056	115.075	69.0697	114.068	C6H10O2	[M+H]+	Delta-Hexalactone	Others	Lactones	823-22-3	3	1.06263e+06	1.15873e+06	1.0056e+06	963191	647116	1.03903e+06	897607	836829	1.10158e+06	859683	1.15594e+06	962286	973215	970187	818351	1.08868e+06	1.09183e+06	977720	451725	486259	446202	-	-
Zmbn000848	463.049	96.9604	464.056	C16H20N2O10S2	[M-H]-	4-Hydroxy-3-indolylmethyl glucosinolate	Others	Glucosinolates	83327-20-2	2	3.18063e+07	4.13851e+07	3.13248e+07	2.80824e+07	5.2186e+07	3.33177e+07	3.99234e+07	4.21968e+07	4.44417e+07	6.1155e+07	3.49103e+07	4.52631e+07	5.73119e+07	3.81522e+07	5.84635e+07	3.23995e+07	5.88723e+07	1.15714e+07	4.45093e+07	4.59903e+07	4.88128e+07	C08422	-
MWSmce257	218.109	88.0433	219.111	C9H17NO5	[M-H]-	D-Pantothenic Acid	Others	Vitamin	79-83-4	1	1.03435e+06	925801	1.02404e+06	1.05936e+06	928931	994978	1.04558e+06	1.09271e+06	1.0032e+06	1.14651e+06	838314	1.03895e+06	1.00385e+06	1.11869e+06	1.18426e+06	994134	908835	1.23235e+06	1.01054e+06	1.11058e+06	1.06223e+06	C00864	ko00410,ko00770,ko01100,ko01110,ko01240
mws0102	160.04	116.051	161.048	C9H7NO2	[M-H]-	Indole-5-carboxylic acid*	Alkaloids	Plumerane	1670-81-1	3	536632	526271	593163	1.90543e+06	1.95126e+06	1.79061e+06	1.45284e+06	1.44081e+06	1.17926e+06	467845	420872	596437	1.1442e+06	1.33824e+06	1.45883e+06	1.0711e+06	974565	1.36408e+06	1.25127e+06	1.15552e+06	1.1523e+06	-	-
Zmyn004943	263.201	59.0143	264.209	C17H28O2	[M-H]-	Norlinolenic acid	Lipids	Free fatty acids	-	2	32022.2	32892.6	24598.5	29346.6	22550.8	27613.3	22322.6	38683.2	26872.8	28893.5	25469	28980.2	22606.3	20547.1	27069.3	22109.6	31470.9	32419.1	35356.2	32258.4	34669.8	C16344	ko00592
HJN110	455.359	455.359	456.36	C30H48O3	[M-H]-	3-Hydroxylup-20(29)-en-28-oic acid (Betulinic acid)*	Terpenoids	Triterpene	472-15-1	3	126585	176035	196903	161299	158531	218246	266635	198227	213787	120014	136602	173808	180639	196833	214278	190359	230952	378532	233469	236474	254788	C08619	-
MWS1882	132.03	88.0403	133.037	C4H7NO4	[M-H]-	Iminodiacetic acid*	Organic acids	Organic acids	142-73-4	1	2.75075e+06	2.43694e+06	2.41695e+06	2.20656e+06	2.5783e+06	2.61306e+06	2.09395e+06	1.68198e+06	2.26966e+06	2.33523e+06	2.34798e+06	2.67328e+06	2.59734e+06	2.78443e+06	2.73233e+06	1.86941e+06	1.94866e+06	2.1649e+06	2.35574e+06	2.57078e+06	2.55423e+06	C19911	-
pmb0752	369.118	177.055	368.111	C17H20O9	[M+H]+	3-O-Feruloylquinic acid	Phenolic acids	Phenolic acids	1899-29-2	3	9.13476e+06	8.25229e+06	9.822e+06	8.65359e+06	9.57204e+06	9.99445e+06	7.70763e+06	9.09238e+06	8.6086e+06	9.45116e+06	8.93134e+06	9.38617e+06	8.39146e+06	8.26968e+06	7.85309e+06	8.39084e+06	7.34886e+06	8.32523e+06	7.96744e+06	8.67896e+06	8.67101e+06	C02572	-
Ymjm000144	489.161	267.085	490.169	C21H30O13	[M-H]-	2,3,4,5-Trihydroxybutyl 6-O-(E)-caffeoyl-β-D-glucopyranoside	Phenolic acids	Phenolic acids	-	3	684620	624881	641653	539746	581184	607694	705342	659688	654106	544388	671878	718646	674513	664306	632735	618737	755559	761625	626162	577544	631129	-	-
mws0219	132.03	88.0404	133.037	C4H7NO4	[M-H]-	L-Aspartic Acid*	Amino acids and derivatives	Amino acids and derivatives	56-84-8	1	1.78637e+07	1.67768e+07	2.08501e+07	1.49955e+07	1.64204e+07	1.6535e+07	1.49526e+07	1.43749e+07	1.29354e+07	1.75591e+07	1.6175e+07	1.71612e+07	1.84816e+07	1.81574e+07	1.71705e+07	1.37345e+07	1.30384e+07	1.70917e+07	1.70581e+07	1.55032e+07	1.60548e+07	C00049	ko00220,ko00250,ko00260,ko00261,ko00270,ko00300,ko00340,ko00410,ko00460,ko00470,ko00710,ko00760,ko00770,ko00970,ko00999,ko01100,ko01110,ko01200,ko01210,ko01230,ko01240,ko02010
Cmyn001649	406.032	96.9599	407.038	C11H21NO9S3	[M-H]-	3-(Methylthio)propyl glucosinolate*	Others	Glucosinolates	26888-03-9	1	2.7015e+06	3.73546e+06	2.75164e+06	2.60953e+06	4.78804e+06	2.76534e+06	3.95498e+06	3.48657e+06	4.84447e+06	6.21831e+06	3.39462e+06	3.68757e+06	5.77527e+06	3.86507e+06	6.8792e+06	2.68727e+06	6.09239e+06	2.36992e+06	5.39888e+06	5.95009e+06	5.64165e+06	C08412	ko00966,ko01110,ko01210
mws0282	203.083	116.051	204.09	C11H12N2O2	[M-H]-	L-Tryptophan	Amino acids and derivatives	Amino acids and derivatives	73-22-3	1	2.43778e+06	2.73498e+06	2.22248e+06	5.34991e+06	4.21977e+06	4.71126e+06	3.00538e+06	2.8212e+06	3.19724e+06	2.63966e+06	2.64817e+06	2.58583e+06	2.82657e+06	2.52693e+06	3.24799e+06	3.38265e+06	3.2186e+06	3.13983e+06	2.87583e+06	3.17069e+06	3.01295e+06	C00078	ko00260,ko00380,ko00400,ko00901,ko00966,ko00970,ko00996,ko01100,ko01110,ko01210,ko01230,ko01240
pmb0889	279.232	95.0855	278.225	C18H30O2	[M+H]+	Punicic acid (9Z,11E,13Z-octadecatrienoic acid)	Lipids	Free fatty acids	544-72-9	3	547552	642260	763579	871641	416225	782603	749783	505371	651599	283922	467016	336942	378412	495871	435048	697309	785992	883264	601546	548182	560139	C08364	-
pmf0348	187.134	97.0648	188.141	C10H20O3	[M-H]-	2,6-Dimethyl-7-octene-2,3,6-triol	Others	Alcohol compounds	73815-21-1	3	72689.7	69864.1	63973.9	87043.6	60286.8	82944.2	78349.2	90580.2	69099	70795.2	71006.8	77124.1	61168.2	94926.5	77822.8	72689.7	83129.9	72406.9	59710.1	64314.2	65657.2	-	-
MWSmce676	149.046	59.0132	150.053	C5H10O5	[M-H]-	D-Arabinose	Others	Saccharides	10323-20-3	3	310410	397835	376181	413863	413260	388935	395303	417761	385281	395264	343696	453811	444389	338528	478182	410181	336613	9	393979	400406	364486	C00216	ko00040,ko00053,ko00520,ko01100,ko01250
mws5041	189.123	86.0964	188.116	C8H16N2O3	[M+H]+	L-Glycyl-L-isoleucine*	Amino acids and derivatives	Amino acids and derivatives	19461-38-2	3	331626	241301	270139	848169	488334	807316	811142	964756	830863	226373	194928	402299	315369	317689	545057	520939	596724	599122	543683	557033	505708	-	-
MA10039492	173.009	71.0341	174.016	C6H6O6	[M-H]-	Dehydroascorbic acid	Others	Vitamin	490-83-5	2	349505	529820	261051	386741	288200	385809	486568	489886	523586	483878	384430	435041	530267	465263	658451	335957	353193	529477	584278	538926	591772	C05422	ko00053,ko00480,ko01100
mws1409	579.027	402.995	580.034	C15H22N2O18P2	[M-H]-	Uridine-5'-diphosphoglucuronic acid	Nucleotides and derivatives	Nucleotides and derivatives	-	3	230984	251477	156044	189367	221142	246856	188576	132497	187870	240631	166838	216120	230053	218343	153311	191125	152356	146236	216826	239249	224425	-	-
Lcln000174	386.058	96.9601	387.066	C12H21NO9S2	[M-H]-	4-Pentenylglucosinolate	Others	Glucosinolates	19041-10-2	3	19549.1	24573.8	21720.1	31153.1	15900.3	22322.3	30362.6	23220.7	15182.9	6523.29	15229.9	34718.5	15954.5	19430.3	31865.6	31045.3	14483.5	44899	19509.4	21540.8	20227.7	-	-
Wafn002827	357.119	195.067	358.126	C16H22O9	[M-H]-	Dihydroferulic acid glucoside	Phenolic acids	Phenolic acids	-	3	1.85389e+06	1.30381e+06	1.429e+06	1.78876e+06	1.73367e+06	1.88869e+06	2.08036e+06	1.97778e+06	2.00368e+06	1.20759e+06	1.75008e+06	1.76098e+06	2.11285e+06	1.75904e+06	1.86787e+06	1.6927e+06	1.61997e+06	2.08435e+06	1.8292e+06	1.94406e+06	2.02522e+06	-	-
pme3337	384.115	252.073	383.108	C14H17N5O8	[M+H]+	Succinyladenosine	Nucleotides and derivatives	Nucleotides and derivatives	4542-23-8	1	3.91199e+06	3.27845e+06	2.84848e+06	4.40982e+06	4.82187e+06	3.78891e+06	5.61589e+06	4.51049e+06	5.0295e+06	3.83005e+06	3.16249e+06	2.64019e+06	3.42542e+06	4.23755e+06	4.12679e+06	3.66646e+06	5.19078e+06	3.05022e+06	3.63798e+06	3.98287e+06	3.66523e+06	-	-
pmb0296	357.3	265.253	356.293	C21H40O4	[M+H]+	1-Oleoyl-Sn-Glycerol	Lipids	Glycerol ester	129784-87-8	3	29269.1	18488	11131.5	32448.1	23300	27165.1	43051.1	30641.4	45171.1	11593.1	14062.6	11673.4	11320.1	15282.7	25414.3	16673.8	24068.1	20665.5	24743	27189.9	25145.5	-	-
Zbn009444	269.046	254.02	270.054	C15H10O5	[M-H]-	Anthragallol 2-Methyl Ether; 1,3-Dihydroxy-2-methoxyanthraquinone	Quinones	Anthraquinone	10383-63-8	3	7338.68	5495.7	5667.34	5691.26	6611.31	6422.93	5015.73	6627.55	4903.97	7215.2	4561.8	6214.16	5692.68	6236.61	9529.72	5089.82	5299.95	9402.5	7023.57	7492.41	6778.48	-	-
Zblp001009	272.114	110.06	271.106	C12H17NO6	[M+H]+	3-pyridine-methanol-O-β-D-glucopyranosyl	Alkaloids	Pyridine alkaloids	-	1	977275	1.25791e+06	1.03233e+06	1.05409e+06	732604	764131	874182	760278	1.0288e+06	1.17435e+06	1.11586e+06	1.0817e+06	893487	1.00687e+06	1.19829e+06	992017	1.03084e+06	1.03439e+06	975676	1.07868e+06	1.01188e+06	-	-
Zmcp002666	627.144	303.05	626.148	C27H30O17	[M+H]+	Quercetin-3,7-Di-O-glucoside	Flavonoids	Flavonols	-	1	1.56855e+07	1.46288e+07	1.92621e+07	2.04577e+07	1.87507e+07	2.37617e+07	1.79007e+07	1.68812e+07	1.75176e+07	1.93757e+07	1.84387e+07	1.78539e+07	1.89784e+07	2.05608e+07	1.99869e+07	1.82079e+07	2.15296e+07	1.76814e+07	2.18316e+07	2.15025e+07	2.36245e+07	-	-
MWS4296	223.108	120.082	222.1	C11H14N2O3	[M+H]+	Glycylphenylalanine*	Amino acids and derivatives	Amino acids and derivatives	3321-03-7	3	400916	360520	441447	1.03794e+06	679784	1.06498e+06	970681	924380	963028	419111	520132	398411	564231	571958	666471	762893	685909	815991	691022	682391	627980	-	-
pmp001284	331.284	313.273	330.277	C19H38O4	[M+H]+	Monopalmitin	Lipids	Glycerol ester	542-44-9	1	274706	344687	259461	299773	335103	376928	403143	292507	322877	255649	220961	284427	290120	298098	252407	291510	311370	295498	364901	329427	345541	-	-
Zbln013951	377.134	116.929	377.139	C23H22O5	[M-H]-	1-(3'-methoxy-4'-hydroxybenzyl)-2,7-dihydroxy-4-methoxyphenanthrene	Quinones	PhenAnthraquinones	-	1	249436	603559	906719	966202	965211	989100	1.37356e+06	1.60366e+06	1.1084e+06	422860	194913	434993	525999	509947	1.06804e+06	970745	1.38708e+06	986749	893285	885799	971226	-	-
ML10195036	300.295	60.0463	299.282	C18H37NO2	[M+H]+	3-Dehydrosphinganine	Lipids	Sphingolipids	16105-69-4	3	50782	47129.1	45269.1	67678	48960	88882	49439	53350.9	56039.1	26382	44537.3	46249.7	46045.6	43750.2	44613.6	47986.7	51893.9	48861.1	92646.4	89592.6	99088.6	C02934	ko00600,ko01100
pme3968	166.072	149.046	165.065	C6H7N5O	[M+H]+	7-Methylguanine	Nucleotides and derivatives	Nucleotides and derivatives	578-76-7	3	2.99221e+06	3.24078e+06	3.21875e+06	3.13304e+06	3.32626e+06	3.39607e+06	2.80604e+06	3.07747e+06	3.23464e+06	3.24189e+06	3.34159e+06	3.19082e+06	4.59627e+06	3.24147e+06	3.40164e+06	3.59774e+06	2.89395e+06	3.42486e+06	3.396e+06	3.42958e+06	3.11719e+06	C02242	-
Lmhp001461	229.155	70.0651	228.147	C11H20N2O3	[M+H]+	L-Prolyl-L-Leucine	Amino acids and derivatives	Amino acids and derivatives	52899-07-7	2	9	9	9	1.03846e+06	733157	1.14814e+06	1.17085e+06	1.25111e+06	1.10391e+06	532469	555239	502582	769029	593964	750173	888311	812875	891132	764559	804908	848513	-	-
pmp000691	229.107	151.075	228.1	C11H16O5	[M+H]+	Loganetin	Terpenoids	Monoterpenoids	29748-10-5	3	409504	376262	353920	278577	349884	296126	193055	246513	242204	384946	279004	408027	334457	323823	289982	237231	260760	219604	319334	327250	352590	-	-
pme1975	103.004	59.0139	104.011	C3H4O4	[M-H]-	Malonic acid	Organic acids	Organic acids	141-82-2	3	2.74437e+06	2.8631e+06	2.88812e+06	2.57912e+06	2.66782e+06	2.72975e+06	3.06408e+06	2.81742e+06	2.99193e+06	2.59142e+06	2.40254e+06	2.61261e+06	3.09914e+06	2.77309e+06	2.94212e+06	2.4831e+06	1.77572e+06	2.53371e+06	2.40841e+06	2.67389e+06	2.5566e+06	C00383	ko00061,ko00240,ko00410,ko01100,ko01212
Zbdn002066	301.092	123.009	302.1	C13H18O8	[M-H]-	Tachioside*	Phenolic acids	Phenolic acids	109194-60-7	1	395188	409186	437478	422536	422413	418708	441435	471418	476165	444380	377504	435403	497656	439461	496840	442329	472218	543914	449598	487972	443588	-	-
Lmdn001925	537.198	375.152	538.205	C26H34O12	[M-H]-	Olivil-4'-O-glucoside	Lignans and Coumarins	Lignans	76880-93-8	3	241786	195737	229585	294492	165452	232989	232981	256833	197812	26737.2	221810	142797	173592	240303	204805	248362	112754	270859	184719	192319	204811	-	-
MWSmce682	149.046	59.0141	150.053	C5H10O5	[M-H]-	DL-Xylose	Others	Saccharides	25990-60-7	3	345029	410689	348956	406066	363773	409404	410729	350691	362126	338065	304393	394660	359050	396550	439850	424504	348131	351905	365701	405547	392423	-	-
Qmwp111506	312.231	81.0693	311.225	C21H29NO	[M+H]+	1-Methyl-2-[(Z)-6-undecyl]-4(1H)-quinolone	Alkaloids	Alkaloids	-	3	95964.4	145968	167302	113207	87174.7	116382	90961.2	98745.9	90042.7	104443	102556	63060.1	84199	86481.8	95648.3	97409.2	155157	128338	107832	112180	119575	-	-
Lcsn000280	479.04	96.9609	480.054	C13H24N2O11S3	[M-H]-	4-(2-amino-3-carboxyethylthio) butyl glucosinolate	Others	Glucosinolates	-	3	1876595	2.0339e+06	1.7701e+06	1796095	2.79954e+06	2.17357e+06	2.13857e+06	2.03833e+06	2.4134e+06	3.28593e+06	2.16672e+06	2.59499e+06	2.83069e+06	2.14944e+06	2.70756e+06	1.84721e+06	2.8165e+06	695269	2.17167e+06	2.24673e+06	2.40537e+06	-	-
pmp000579	463.123	301.07	462.116	C22H22O11	[M+H]+	Diosmetin-7-O-galactoside*	Flavonoids	Flavones	-	1	260778	244566	258313	321905	391861	360923	325071	317782	278010	335442	298430	344697	344648	317725	294035	281696	310362	313128	370678	364035	335384	-	-
NK10251888	203.15	70.0653	202.143	C8H18N4O2	[M+H]+	NG,NG-Dimethyl-L-arginine	Amino acids and derivatives	Amino acids and derivatives	30315-93-6	1	6.18774e+06	6.06706e+06	7.01058e+06	7.1152e+06	7.41585e+06	7.54582e+06	6.40608e+06	7.04558e+06	6.93198e+06	7.21216e+06	7.61276e+06	6.77233e+06	6.78115e+06	7.34217e+06	6.68429e+06	6.57402e+06	6.70538e+06	6.22567e+06	6.14201e+06	6.81956e+06	6.40574e+06	C03626	-
MWStz003	192.065	146.06	191.058	C10H9NO3	[M+H]+	3-Furfuryl-2-pyrrolecarboxylate	Alkaloids	Pyrrole alkaloids	119767-00-9	3	19105.4	17864.6	26174	41933.2	37843.8	39205.9	42849.9	50648.3	43305.3	16867.2	21770.2	26709.2	34173.9	37969.7	35961.9	45458.4	45176.7	50048.8	37858.8	34964.2	34292.1	-	-
Lmqn000351	325.114	59.0139	326.121	C12H22O10	[M-H]-	Rutinose	Others	Saccharides	90-74-4	3	161985	140183	149485	196820	160433	103912	135232	132046	158246	177982	168793	179545	173153	161529	113983	131423	125001	89843.5	146296	131499	139557	C08247	-
MWS5235	299.261	253.254	300.266	C18H36O3	[M-H]-	12-Hydroxyoctadecanoic acid	Lipids	Free fatty acids	106-14-9	3	15687.7	16702.4	14607.6	17613	15288.6	16673.4	16304.5	14019.6	15958.1	11959.9	23150.8	10078.1	9033.71	14734.7	16733.3	10924.4	13113.4	14540	16166.3	15672.1	14554.8	-	-
MWSmce209	178.031	71.9893	177.028	C6H11NOS2	[M+H]+	Sulforaphane (4-methylsulphinylbutyl glucosinolate)	Others	Glucosinolates	4478-93-7	1	9.02667e+06	1.03386e+07	1.1958e+07	2.44851e+07	1.50411e+07	2.81906e+07	17122444	2.03882e+07	1.55513e+07	4.03428e+06	1.46879e+07	1.3046e+07	1.05737e+07	1.82721e+07	1.69721e+07	1.55268e+07	9.54751e+06	1.80305e+07	1.65052e+07	1.5501e+07	1.48437e+07	-	-
mws0344	165.041	75.0091	166.048	C5H10O6	[M-H]-	D-Xylonic acid	Others	Saccharides	526-91-0	2	1.12467e+07	1.07038e+07	1.04374e+07	1.15024e+07	1.17269e+07	1.00969e+07	1.18465e+07	1.08483e+07	1.20535e+07	1.24538e+07	1.16558e+07	1.1842e+07	1.02163e+07	1.17443e+07	1.20262e+07	1.19325e+07	9.95692e+06	1.24742e+07	1.15867e+07	1.28122e+07	1.18326e+07	C00502	ko00040,ko01100
pmd0132	496.34	184.073	495.332	C24H50NO7P	[M+H]+	LysoPC 16:0(2n isomer)	Lipids	LPC	-	1	1.9026e+07	1.5643e+07	1.7288e+07	1.82693e+07	1.76047e+07	2.12315e+07	1.86e+07	1.94492e+07	1.78417e+07	1.81587e+07	1.85308e+07	1.87606e+07	1.60297e+07	2.15725e+07	1.83316e+07	1.67043e+07	1.46457e+07	2.11403e+07	2.52662e+07	2.27093e+07	2.37032e+07	-	-
Smcp000882	328.13	310.12	327.132	C15H21NO7	[M+H]+	N-benzoyl-2-aminoethyl-β-D-glucopyranoside	Alkaloids	Alkaloids	-	3	35899.2	36370.8	32450.9	56671.6	49132.6	74135.2	59383.1	81235.9	74146.5	39032.4	36223.9	33644.2	9	9	9	48840.5	58347.2	78956.4	55629	50660.1	55814.4	-	-
mws1200	177.056	145.028	178.063	C10H10O3	[M-H]-	Trans-4-Hydroxycinnamic Acid Methyl Ester	Phenolic acids	Phenolic acids	19367-38-5	3	563638	618228	465392	375130	456384	390869	570089	479521	595507	770740	384055	528821	534620	432969	501185	468301	625463	469501	579499	587705	530992	-	-
pmb0782	86.0964	69.0698	85.0891	C5H11N	[M+H]+	Piperidine	Alkaloids	Piperidine alkaloids	110-89-4	3	6.10838e+06	5.96103e+06	6.20409e+06	5.62934e+06	5.73625e+06	5.87285e+06	4.82351e+06	5.65498e+06	5.86186e+06	5.23046e+06	6.33357e+06	4.8827e+06	5.68737e+06	5.61676e+06	4.67014e+06	5.3137e+06	5.38434e+06	5.09899e+06	5.01029e+06	5.4464e+06	4.92869e+06	C01746	ko00960
Xmsn002700	465.125	303.051	466.111	C21H22O12	[M-H]-	Taxifolin-3'-O-glucoside	Flavonoids	Flavanonols	31106-05-5	3	128633	116971	208925	263700	114195	119016	274265	297811	230363	235546	91706.1	122831	255485	218831	287631	230099	166410	307683	260958	271605	290407	-	-
Lmgp000796	150.057	61.01	149.048	C8H7NO2	[M+H]+	4-Hydroxymandelonitrile	Alkaloids	Phenolamine	13093-65-7	1	1.09e+07	1.29911e+07	1.41153e+07	8.63809e+06	9.99576e+06	9.412e+06	1.5827e+07	1.29276e+07	1.76671e+07	1.35812e+07	1.05543e+07	1.07425e+07	1.33635e+07	1.31231e+07	1.10388e+07	1.72532e+07	2.41862e+07	2.51048e+07	1.44984e+07	1.59335e+07	1.59986e+07	C00650	-
Lmhp010190	522.355	184.073	521.348	C26H52NO7P	[M+H]+	LysoPC 18:1(2n isomer)	Lipids	LPC	-	2	5.85484e+06	4.33099e+06	4.4291e+06	4.60708e+06	4.46736e+06	4.86595e+06	4.55923e+06	5.13469e+06	4.53739e+06	5.00306e+06	4.92425e+06	4.69006e+06	4.1712e+06	5.24153e+06	4.82578e+06	4.52812e+06	3.86673e+06	5.27737e+06	5.98768e+06	5.46877e+06	5.43635e+06	-	-
Hmap001882	935.269	287.05	934.259	C39H50O26	[M+H]+	Kaempferol-3-O-sophorotrioside-7-O-glucoside	Flavonoids	Flavonols	-	1	1.67034e+06	1.77763e+06	1.26309e+06	2.2568e+06	1.47943e+06	1.73364e+06	1.83841e+06	1.42707e+06	1.49051e+06	1.06012e+06	1.22449e+06	1.30304e+06	1.14058e+06	1.66559e+06	1.03912e+06	1.90373e+06	1.38712e+06	2.73039e+06	1.63121e+06	1.48895e+06	1.48162e+06	-	-
Lmqp010784	315.232	109.067	314.225	C21H30O2	[M+H]+	Progesterone	Terpenoids	Ditepenoids	57-83-0	3	66221.7	58618.5	63754.4	44624.9	61243.2	43070.3	57571.9	54349.6	58093.7	75211.2	67612.7	70940.3	60273.8	66135.3	56690.8	47293.4	52123.5	47432.5	63433.9	59052.7	65866.5	C00410	ko01100
mws0193	190.119	84.0823	189.111	C7H15N3O3	[M+H]+	L-Homocitrulline	Amino acids and derivatives	Amino acids and derivatives	1190-49-4	3	1.11408e+06	1.09527e+06	1.27343e+06	1.10942e+06	1.53342e+06	1.09781e+06	1.18032e+06	1.27907e+06	1.41346e+06	1.4134e+06	1.56993e+06	1.45919e+06	914562	1.47262e+06	1.46844e+06	962914	1.2736e+06	1.36313e+06	1.21369e+06	1.35416e+06	1.26846e+06	C02427	-
pme1173	137.046	110.035	136.038	C5H4N4O	[M+H]+	Allopurinol	Nucleotides and derivatives	Nucleotides and derivatives	315-30-0	3	170068	131229	72245	189315	165904	173124	139391	165262	167850	100228	143254	114759	141514	152587	143926	176760	163578	212107	140824	135159	126043	-	-
Cmyn001733	374.06	96.96	375.066	C11H21NO9S2	[M-H]-	1-Methylpropyl glucosinolate*	Others	Glucosinolates	499-24-1	3	5.14262e+06	7.26219e+06	7.29233e+06	3.88682e+06	4.74956e+06	4.0373e+06	7.03149e+06	6.48121e+06	5.38881e+06	6.00865e+06	3.8147e+06	6.44778e+06	6.09875e+06	5.75974e+06	6.96772e+06	4.97205e+06	7.5376e+06	5.97303e+06	5.27374e+06	5.67631e+06	5.88921e+06	C08407	ko00966,ko01110,ko01210
Cmmn013378	301.217	301.217	302.225	C20H30O2	[M-H]-	Levopimaric acid	Terpenoids	Ditepenoids	79-54-9	3	1.28625e+06	898995	1.51626e+06	1.13137e+06	983889	1.04575e+06	858289	780163	1.42345e+06	1.0139e+06	589958	1.04877e+06	1.40629e+06	1.88365e+06	1.2359e+06	788242	1.2208e+06	859863	1.10358e+06	1.15078e+06	1.23158e+06	-	-
Lcsn000283	598.113	96.9692	599.113	C25H29NO12S2	[M-H]-	4,6'-dibenzoyl glucosinolate	Others	Glucosinolates	-	2	682613	513224	629463	642790	596042	759418	647614	751717	579607	583150	521098	538833	480638	554138	588926	508225	616389	600445	471716	522498	517913	-	-
Zabn105207	959.285	735.212	960.29	C45H52O23	[M-H]-	1,2,2'-Trisinapoyl gentiobiose	Phenolic acids	Phenolic acids	-	2	227155	192086	161679	143668	157027	160742	152161	169443	183389	172739	150853	177639	176647	179240	198367	124564	168932	186382	179447	168783	188817	-	-
Hmpp002612	611.161	287.05	610.153	C27H30O16	[M+H]+	Luteolin-7-O-gentiobioside	Flavonoids	Flavones	-	1	1.11128e+07	9.37451e+06	1.19287e+07	9.70017e+06	1.2282e+07	1.08804e+07	1.03146e+07	1.12752e+07	1.39427e+07	9.57966e+06	5.10495e+06	8.48538e+06	7.11973e+06	7.04493e+06	5.20975e+06	5.41879e+06	9.17961e+06	6.10178e+06	9.65301e+06	1.03965e+07	9.32324e+06	-	-
pme3184	332.075	136.062	331.068	C10H14N5O6P	[M+H]+	2'-Deoxyadenosine-5'-monophosphate	Nucleotides and derivatives	Nucleotides and derivatives	653-63-4	3	155429	165471	181146	214167	237748	229187	195188	173196	210191	161776	238875	142813	178551	168928	191334	232083	232908	259058	190435	212968	200215	C00360	ko00230,ko01100,ko01232
mws0267	105.019	105.019	106.027	C3H6O4	[M-H]-	DL-Glyceric Acid	Organic acids	Organic acids	473-81-4	3	495396	417624	384530	279250	460212	333584	396038	232344	385694	449936	439278	391886	432928	342850	578239	331797	459535	324486	390226	432113	395326	C00258	ko00030,ko00260,ko00561,ko00630,ko01100,ko01110,ko01200
Hmcp001578	641.172	479.11	640.164	C28H32O17	[M+H]+	Isorhamnetin-3,7-O-diglucoside	Flavonoids	Flavonols	6758-51-6	1	2.17111e+07	2.90162e+07	3.01302e+07	2.9907e+07	3.56567e+07	3.80195e+07	2.84697e+07	2.99931e+07	3.02055e+07	2.87097e+07	3.79281e+07	3.03763e+07	3.17795e+07	3.14084e+07	3.53818e+07	2.59014e+07	2.65998e+07	2.37671e+07	3.10285e+07	3.30725e+07	3.4743e+07	-	-
Lhnn101206	444.136	96.9589	445.144	C16H31NO9S2	[M-H]-	Nonylthioglycoside	Others	Glucosinolates	-	3	193105	207308	229015	163838	162954	156159	193761	147058	174807	219525	137958	189747	161396	175790	192132	160982	189737	228749	170356	187109	189282	-	-
Ymjm000141	369.115	207.096	368.111	C17H20O9	[M+H]+	4-O-Caffeoylquinic acid methyl ester	Phenolic acids	Phenolic acids	123372-74-7	3	4.73432e+06	3.73058e+06	3.65821e+06	4.20048e+06	4.81251e+06	3.41231e+06	4.32301e+06	3.53878e+06	3.00621e+06	6.39663e+06	4.05019e+06	3.99586e+06	5.41397e+06	3.19722e+06	3.30436e+06	2.25193e+06	4.8416e+06	2.60361e+06	4.03524e+06	4.29837e+06	3.83829e+06	-	-
Ymjm000142	369.115	207.096	368.111	C17H20O9	[M+H]+	5-O-Caffeoylquinic acid methyl ester	Phenolic acids	Phenolic acids	-	3	4.73432e+06	3.73058e+06	3.65821e+06	4.20048e+06	4.81251e+06	3.41231e+06	4.32301e+06	3.53878e+06	3.00621e+06	6.39663e+06	4.05019e+06	3.99586e+06	5.41397e+06	3.19722e+06	3.30436e+06	2.25193e+06	4.8416e+06	2.60361e+06	4.03524e+06	4.29837e+06	3.83829e+06	-	-
mws0133	123.055	80.0494	122.048	C6H6N2O	[M+H]+	Nicotinamide	Others	Vitamin	98-92-0	3	2.11135e+06	2.06473e+06	2.01131e+06	1.96842e+06	1.78188e+06	2.02069e+06	1.77039e+06	1.82864e+06	1.76747e+06	1.91893e+06	2.0806e+06	1.75536e+06	1.986e+06	2.07709e+06	1.76819e+06	1.86805e+06	1.76879e+06	2.19196e+06	2.09139e+06	1.86927e+06	1.95136e+06	C00153	ko00760,ko01100,ko01240
pmb2260	480.308	184.073	479.301	C23H46NO7P	[M+H]+	LysoPC 15:1	Lipids	LPC	-	3	92430.5	64466	81159.1	69709.3	60608.3	77156.5	55337.9	76324.3	56368.1	75484.6	71053.3	76086	58022.7	81059.4	70846.8	54105.7	60431.4	80136.8	81498.2	72903.4	75707.4	-	-
Lmbn001467	158.082	116.072	159.089	C7H13NO3	[M-H]-	5-Acetamidopentanoic Acid	Organic acids	Organic acids	1072-10-2	3	123013	134400	114260	152374	160347	118617	142165	144554	152247	136111	108590	121143	128741	131841	182880	102746	144271	138223	135209	124498	139247	C03087	ko00310,ko01100
Lmbn005923	277.217	59.0139	278.225	C18H30O2	[M-H]-	Crepenynic acid	Lipids	Free fatty acids	2277-31-8	1	884266	995490	1.26375e+06	1.29797e+06	1.08969e+06	1.23871e+06	1.45147e+06	1.42457e+06	1.3156e+06	1.01017e+06	810274	1.08049e+06	971957	948795	1.10127e+06	1.04551e+06	1.21256e+06	1.26432e+06	1.20331e+06	1.13009e+06	1.26863e+06	C07289	ko00591
pmb0881	478.293	337.274	477.286	C23H44NO7P	[M+H]+	LysoPE 18:2	Lipids	LPE	-	3	3.28961e+06	1.71672e+06	2.82155e+06	2.39866e+06	2.93766e+06	2.59318e+06	2.56363e+06	3.18117e+06	2.88951e+06	2.63674e+06	3.04665e+06	2.97659e+06	2.39801e+06	3.67967e+06	2.84143e+06	2.62763e+06	2.09247e+06	4.3587e+06	3.24727e+06	3.05923e+06	3.43463e+06	-	-
Zmdp001647	247.129	184.097	246.122	C10H18N2O5	[M+H]+	γ-Glutamyl-L-valine	Amino acids and derivatives	Amino acids and derivatives	-	1	382690	382488	345977	373532	392409	380996	319663	395418	357205	403999	401588	355576	324748	392637	294023	418252	323360	360037	310159	348076	327005	-	-
pmb0855	496.34	184.073	495.332	C24H50NO7P	[M+H]+	LysoPC 16:0	Lipids	LPC	17364-16-8	1	1.9882e+07	1.66617e+07	1.80123e+07	1.94905e+07	1.92928e+07	2.26976e+07	1.88407e+07	2.02172e+07	1.81831e+07	1.94091e+07	1.89662e+07	1.92309e+07	1.69902e+07	2.17865e+07	1.82585e+07	1.70627e+07	1.52161e+07	2.15252e+07	2.51955e+07	2.24343e+07	2.36677e+07	-	-
Cmpp003619	193.05	105.068	192.042	C10H8O4	[M+H]+	6,7-Dihydroxy-4-methylcoumarin	Lignans and Coumarins	Coumarins	529-84-0	3	50081.1	68652.4	60270.1	9	9	9	73682.4	43932.1	9	9	53929.7	79491.4	9	9	9	60327.7	42961.7	40219.7	48981.6	50795.6	54843.7	-	-
Qmzp101841	315.122	149.057	314.152	C19H22O4	[M+H]+	5'-Hydroxyauraptene	Lignans and Coumarins	Coumarins	123237-86-5	3	13682.3	13120.6	10736.1	17404.5	14916.6	17423.3	16304.9	12418.2	16460.8	13008.9	12548.7	12319	23268	19664.2	19510.9	12222.7	20434.3	18970.2	15024	16707.4	15249.8	-	-
MWSHY0104	449.108	287.062	448.101	C21H20O11	[M+H]+	Luteolin-7-O-glucoside (Cynaroside)*	Flavonoids	Flavones	5373-11-5	3	1.3744e+06	1.0307e+06	881285	932772	1.50351e+06	1.10616e+06	1.01535e+06	663816	969116	1.25415e+06	1.20037e+06	1.1649e+06	1.31583e+06	858990	1.26207e+06	861566	1.30196e+06	1.42343e+06	1.24594e+06	1.2842e+06	1.14565e+06	C03951	ko00944
mws2125	166.975	78.9591	167.982	C3H5O6P	[M-H]-	Phosphoenolpyruvate	Organic acids	Organic acids	138-08-9	3	244916	322747	218631	215541	352253	206839	323168	308241	323966	380899	324464	386835	419137	345668	343776	233415	264120	141118	257867	246011	276189	C00074	ko00010,ko00020,ko00400,ko00440,ko00620,ko00710,ko00996,ko00999,ko01100,ko01110,ko01200,ko01230,ko01240
Zmbn001701	333.111	144.045	334.116	C16H18N2O6	[M-H]-	Indole-3-cyano-6-O-glucoside	Alkaloids	Plumerane	-	3	83893.3	84217.9	133269	309378	105234	285226	161193	190516	165578	147219	78935.6	99480.8	165519	134715	190036	138131	164812	422530	148938	138050	155130	-	-
MWSmce709	130.065	103.055	129.058	C9H7N	[M+H]+	Isoquinoline	Alkaloids	Isoquinoline alkaloids	119-65-3	2	1.86821e+06	1.54442e+06	2094444	1.72252e+06	1.18396e+06	2.08918e+06	1.49291e+06	1.22905e+06	1.56748e+06	1.36723e+06	2.40505e+06	1.78102e+06	1.35028e+06	1.88113e+06	1.22564e+06	1.57427e+06	1.43435e+06	2.26274e+06	1.55636e+06	1.70814e+06	1.53631e+06	C06323	-
pmn001612	753.225	529.2	754.232	C34H42O19	[M-H]-	(3-Mustard acyl)-fructosyl-α-D-(6-mustard acyl)glucoside	Phenolic acids	Phenolic acids	-	3	1.73837e+06	1.9585e+06	2.31726e+06	1.88657e+06	2.17653e+06	2.2387e+06	2.02306e+06	2.07821e+06	2.00313e+06	2.08691e+06	1.81566e+06	2.2658e+06	2.32369e+06	2.69622e+06	2.53545e+06	1.98587e+06	2.03175e+06	2.18285e+06	2.3642e+06	2.1605e+06	2.41843e+06	-	-
Xmyp005599	611.159	287.056	610.153	C27H30O16	[M+H]+	Kaempferol-3-O-galactoside-4'-O-glucoside	Flavonoids	Flavonols	-	2	889129	868100	439901	479346	683949	459543	539850	458916	661820	744725	599205	707374	671965	585998	467573	613578	713994	818341	757445	705143	674533	-	-
Lmhp112042	355.284	263.237	354.277	C21H38O4	[M+H]+	1-Linoleoylglycerol	Lipids	Glycerol ester	2277-28-3	1	788329	970870	624224	1.08238e+06	946342	987936	1.26994e+06	1.01503e+06	870718	775012	787362	827259	839728	841024	952477	936565	1.11576e+06	665114	1.07229e+06	1.02458e+06	1.15091e+06	-	-
pme2060	204.124	136.061	203.117	C10H13N5	[M+H]+	N6-Isopentenyladenine	Nucleotides and derivatives	Nucleotides and derivatives	2365-40-4	3	65207.1	62418	92188.2	57295.3	89354.7	53196.8	68234.2	70139.1	60708.2	163345	89344.2	136794	104654	112596	104868	54461.4	73259	82364.6	91442.9	94374.8	84080.3	C04083	ko00908,ko01110,ko04075
Lmbp000668	124.039	78.0336	123.032	C6H5NO2	[M+H]+	Isonicotinic acid	Others	Vitamin	55-22-1	3	454067	434643	497012	472677	403060	463418	480690	476630	477237	373327	394368	330407	500835	496716	435730	460927	423169	485359	429612	483459	459908	C07446	-
mws4053	455.353	455.353	456.36	C30H48O3	[M-H]-	3-Hydroxyurs-12-en-28-oic acid (Ursolic acid)	Terpenoids	Triterpene	77-52-1	3	117576	141399	154805	172739	152405	182379	228243	188326	183977	104643	128492	152747	142635	162110	183651	160949	218752	198019	209474	231894	209893	C08988	-
MWSmce016	138.052	78.0328	137.048	C7H7NO2	[M+H]+	Nicotinic Acid Methyl Ester(Methyl Nicotinate)	Alkaloids	Pyridine alkaloids	93-60-7	3	826426	762086	611092	350850	356299	317986	477786	344971	465570	765979	478069	573788	512385	479639	392505	406001	497729	390521	571800	510541	559172	-	-
pmc0281	400.146	136.062	399.139	C15H21N5O8	[M+H]+	Ribosyladenosine	Nucleotides and derivatives	Nucleotides and derivatives	-	3	217640	199258	192990	171330	193193	222523	162738	162412	176652	183244	179089	151528	187083	167782	202178	201597	200570	169304	180138	172419	160097	-	-
Lmqn008024	520.269	152.996	521.275	C24H44NO9P	[M-H]-	PS(18:2)	Lipids	Glycerol ester	-	3	125818	133939	120826	151774	160892	175407	170041	201781	169958	131672	103401	125937	163970	164719	226594	148978	148344	221095	160611	180009	176117	-	-
pme1178	284.099	152.059	283.092	C10H13N5O5	[M+H]+	Guanosine	Nucleotides and derivatives	Nucleotides and derivatives	118-00-3	1	3.12944e+07	2.44849e+07	3.02789e+07	3.36661e+07	2.32202e+07	3.56102e+07	3.02337e+07	3.19555e+07	2.35168e+07	1.66257e+07	3.31773e+07	2.24396e+07	2.42016e+07	2.89885e+07	2.40274e+07	3.57139e+07	2.56267e+07	4.55838e+07	2.54685e+07	2.79739e+07	2.85521e+07	C00387	ko00230,ko01100,ko01232,ko02010
Lmsn003644	507.114	169.014	508.122	C23H24O13	[M-H]-	1-O-Galloyl-6-O-Feruloyl-β-D-glucose	Phenolic acids	Phenolic acids	-	3	311746	365429	317376	229394	353766	268702	276569	232933	220815	366808	182300	306278	281488	287642	254066	166787	261808	145917	198258	193647	176638	-	-
Hmap001789	951.263	303.05	950.254	C39H50O27	[M+H]+	Quercetin-3-O-gentiotetroside	Flavonoids	Flavonols	-	2	8.10825e+06	7.30591e+06	6.41918e+06	7.19684e+06	7.97878e+06	5.77561e+06	7.41026e+06	5.78361e+06	7.72214e+06	7.13992e+06	8.1225e+06	8.20114e+06	6.7524e+06	7.73658e+06	7.05872e+06	8.06892e+06	7.91498e+06	8.00612e+06	7.98579e+06	7.89379e+06	8.79305e+06	-	-
MWS5083	455.097	96.9685	456.105	C17H21N4O9P	[M-H]-	Flavin Single Nucleotide(FMN)	Nucleotides and derivatives	Nucleotides and derivatives	6184-17-4	3	193198	191535	183029	204646	177058	233857	207743	206016	197291	211639	182282	180074	199882	210788	250966	206590	179107	226498	203012	228696	220880	C00061	ko00190,ko00740,ko01100,ko01110,ko01240
Hmhp001812	282.12	136.06	281.112	C11H15N5O4	[M+H]+	2'-O-Methyladenosine	Nucleotides and derivatives	Nucleotides and derivatives	2140-79-6	1	163046	156033	215649	415626	383201	524774	466962	518364	410909	282576	291267	297334	301996	256881	350650	376546	436043	377790	340317	355190	383204	-	-
Hmqp005411	297.243	81.07	296.235	C18H32O3	[M+H]+	9-Oxo-12Z-Octadecenoic acid*	Lipids	Free fatty acids	112543-32-5	3	72779.8	100227	83034.4	100661	34020	65603.1	118326	16883.2	98100.5	9	9	9	76268.6	32027.4	79118.1	90820.5	42540.9	86339.6	87423.6	85194.1	77767.5	-	-
pme0376	271.061	151.004	272.068	C15H12O5	[M-H]-	Naringenin (5,7,4'-Trihydroxyflavanone)*	Flavonoids	Flavanones	480-41-1	1	95437.2	89265.5	107975	119112	147200	129572	116778	114715	136662	142112	70094	125091	91465.2	76367.2	86221.1	61847.5	106160	79552.7	106170	113616	119882	C00509	ko00941,ko00943,ko01100,ko01110
Lmyn000160	237.062	87.0085	238.069	C8H14O8	[M-H]-	Mucic acid Dimethyl Ester	Phenolic acids	Phenolic acids	-	1	698082	649182	688715	724703	703202	786013	710566	709198	640394	683054	767584	755381	767516	785944	904094	674793	723458	640914	680989	696480	762537	-	-
Lmhp008718	506.324	184.073	505.317	C25H48NO7P	[M+H]+	LysoPC 17:2	Lipids	LPC	-	3	20795	25107.9	28088.3	27100.3	30254	31668.9	27819.9	23168.9	23585.3	28638.1	23745.6	26510.4	28343.9	31355.3	32197.3	30260.7	23097.4	28671.4	32884.6	29207.5	30365.1	-	-
MWSmce501	167.036	108.025	168.042	C8H8O4	[M-H]-	Protocatechuic Acid Methyl Ester	Phenolic acids	Phenolic acids	2150-43-8	3	559025	504340	572927	501188	504399	638747	448409	517281	379320	325999	391038	411576	463844	593937	517319	511917	282017	531726	365686	371162	331095	-	-
Cmhp005227	339.109	177.054	338.1	C16H18O8	[M+H]+	4,8-Dihydroxy Naphthol-1-O-glucoside	Quinones	Quinones	-	1	1.48172e+07	1.20548e+07	9.78495e+06	3.99252e+06	6.87059e+06	5.3358e+06	6.55384e+06	5.89147e+06	6.41838e+06	9.65163e+06	6.42584e+06	7.59045e+06	8.27797e+06	7.00221e+06	8.0173e+06	6.00979e+06	5.66967e+06	5.5762e+06	7.13655e+06	8.04837e+06	7.76921e+06	-	-
pme2617	166.053	102.055	165.046	C5H11NO3S	[M+H]+	L-Methionine Sulfoxide	Amino acids and derivatives	Amino acids and derivatives	3226-65-1	3	1.76109e+06	1.58755e+06	1.61775e+06	1.71329e+06	1.54198e+06	695602	1.59167e+06	1.67432e+06	700000	1.26522e+06	1.81356e+06	1.24949e+06	9	9	9	1.8925e+06	1.98581e+06	1.86291e+06	1.77709e+06	1.88661e+06	1.66882e+06	C02989	ko00270,ko01100
mws0921	149.061	131.05	150.068	C9H10O2	[M-H]-	p-Coumaryl alcohol	Phenolic acids	Phenolic acids	3690-05-9	3	47547.3	55518.3	30321.8	141176	129866	172934	201756	235116	232701	30762.8	34176.3	25266.5	104999	105488	122850	302544	317196	338133	136274	154064	144858	C02646	ko00940,ko01100,ko01110
MWS4525	166.072	124.05	165.065	C6H7N5O	[M+H]+	6-O-methylguanine	Nucleotides and derivatives	Nucleotides and derivatives	20535-83-5	1	7.76963e+06	7.53745e+06	7.48748e+06	7.71407e+06	7.73175e+06	8.63024e+06	6.85345e+06	7.62118e+06	1.51836e+06	7.9404e+06	8.27849e+06	7.46903e+06	8.46154e+06	8.45906e+06	1.96361e+06	8.63259e+06	7.35595e+06	8.43225e+06	8.2613e+06	8.47459e+06	7.52584e+06	-	-
Lmhp010515	510.355	184.073	509.348	C25H52NO7P	[M+H]+	LysoPC 17:0(2n isomer)	Lipids	LPC	-	3	1.04827e+06	823622	932410	807102	935567	913467	895718	1.02293e+06	937549	952113	889768	936032	833885	949736	845445	870722	762167	994017	1.20365e+06	1.07464e+06	1.09514e+06	-	-
pmn001669	237.077	207.029	238.084	C12H14O5	[M-H]-	Methyl sinapate	Phenolic acids	Phenolic acids	20733-94-2	1	764603	804671	673101	527111	662491	566078	692245	555959	762483	1.10064e+06	673149	709617	929468	737425	848363	652601	853017	613011	744881	777333	840542	-	-
mws0567	146.092	87.0441	145.085	C5H11N3O2	[M+H]+	4-Guanidinobutyric acid	Organic acids	Organic acids	463-00-3	3	1.21072e+06	1.18434e+06	1.22931e+06	1.15017e+06	1.1291e+06	1.08017e+06	1.10663e+06	1.21914e+06	1.23799e+06	1.23316e+06	1.16733e+06	1.07847e+06	1.24433e+06	1.24077e+06	1.11775e+06	1.10168e+06	1.18702e+06	1.1185e+06	1.22691e+06	1.20939e+06	1.09304e+06	C01035	ko00330,ko01100
Wmyn000217	331.103	169.014	332.111	C14H20O9	[M-H]-	2,6-dimethoxy-hydroquinone-4-O-β-D-glucopyranoside	Phenolic acids	Phenolic acids	-	3	193152	224913	233936	235414	148111	237374	199993	276224	257312	268251	246035	234844	284715	281727	313836	287483	302324	227720	204576	198687	223489	-	-
Zmyn000230	147.029	57.0344	148.037	C5H8O5	[M-H]-	2-Dehydro-3-deoxy-L-arabinonate*	Others	Saccharides	-	3	295828	244988	240990	241903	206081	224604	292322	262616	284064	267137	205788	223634	246038	257034	346599	292476	266944	292719	224398	253160	245967	C00684	ko00053,ko01100
Zahn004036	159.045	115.05	160.052	C10H8O2	[M-H]-	2,3-Dihydro-1,4-naphthoquinone	Quinones	Quinones	21545-31-3	3	314292	316482	339739	418538	364656	379278	340584	369195	298309	278968	260903	283861	362211	411942	425427	341128	302176	463471	353159	344476	386953	-	-
pmn001691	327.218	291.198	328.225	C18H32O5	[M-H]-	9,12,13-Trihydroxy-10,15-octadecadienoic acid	Lipids	Free fatty acids	-	2	31995.9	37470.5	36855.3	55640.7	18450.5	59397.4	38580.3	34503.4	27057.2	17107.5	20192.4	24287.7	21201	20652.5	29880	34995.9	40727.6	65540.4	32471.4	33700.8	36624.2	-	-
Lmbp102601	163.04	89.0378	162.032	C9H6O3	[M+H]+	7-Hydroxycoumarin;Umbelliferone	Lignans and Coumarins	Coumarins	93-35-6	1	2.46825e+07	2.27923e+07	2.28798e+07	2.60937e+07	2.98662e+07	3.10077e+07	2.48401e+07	2.41914e+07	2.78936e+07	2.89226e+07	2.78598e+07	2.34162e+07	26776062	2.9002e+07	2.58637e+07	2.61453e+07	1.72138e+07	2.5524e+07	2.34028e+07	2.65157e+07	2.50277e+07	C09315	ko00999,ko01110
Lmwp011196	391.284	149.023	390.277	C24H38O4	[M+H]+	Bis(2-ethylhexyl)phthalate*	Phenolic acids	Phenolic acids	117-81-7	1	8.5258e+06	7.27998e+06	5.62588e+06	7.55796e+06	6.96879e+06	6.21263e+06	6.75993e+06	1.04251e+07	5.09623e+06	7.85881e+06	6.93524e+06	5.02175e+06	6.71781e+06	8.88267e+06	6.041e+06	6.6377e+06	4.97735e+06	5.95478e+06	3.71091e+06	3.70297e+06	3.32028e+06	C03690	-
pme2253	177.041	59.0139	178.048	C6H10O6	[M-H]-	L-Gulono-1,4-Lactone*	Others	Saccharides	1128-23-0	3	501592	416259	498360	456307	466598	202818	218751	429969	420030	385941	324964	484773	9	9	9	405000	318876	373869	394391	368021	348295	C01040	ko00053,ko01100,ko01240
pmf0138	179.056	59.0139	180.063	C6H12O6	[M-H]-	D-Mannose*	Others	Saccharides	3458-28-4	1	5.4963e+06	6.02455e+06	5.82277e+06	8.46008e+06	9.17342e+06	6.11648e+06	8.65668e+06	9.75951e+06	9.05196e+06	1.83043e+07	8.05554e+06	6.26304e+06	8.75628e+06	7.82657e+06	1.87549e+07	8.24445e+06	1.43569e+07	5.44667e+06	6.29785e+06	6.03128e+06	5.55947e+06	C00159	ko00051,ko00052,ko00520,ko01100,ko01250,ko02010
pme1841	103.123	86.0964	102.116	C5H14N2	[M+H]+	Cadaverine	Alkaloids	Alkaloids	462-94-2	3	56317.4	47001.5	36369.2	35170.8	61728.6	64800.7	22550	65827.4	59171.1	51410.7	36946.1	66089	68529.9	53849.6	56126.3	9	9	9	55198.6	57993.7	62477.6	C01672	ko00310,ko00470,ko00480,ko00960,ko01100,ko01110
pme1292	167.035	123.045	168.042	C8H8O4	[M-H]-	Homogentisic acid	Phenolic acids	Phenolic acids	451-13-8	3	45028	49934	35559.5	56127.1	58676.2	37039.8	72610.8	63522.4	69521.5	51496.3	59054.1	65274.2	55170.9	40120.8	75922.2	47441.9	61373.7	81131.4	60253.8	61116.8	54336.2	C00544	ko00130,ko00350,ko01100,ko01240
pmb3041	521.094	329.2	522.101	C23H22O14	[M-H]-	Tricin-7-O-saccharic acid	Flavonoids	Flavones	-	3	4.11912e+06	4.48166e+06	4.82091e+06	3.69892e+06	3.52987e+06	3.89906e+06	4.25834e+06	4.23972e+06	3.4169e+06	3.81822e+06	3.25738e+06	4.16181e+06	4.80593e+06	4.32172e+06	5.31479e+06	4.02292e+06	3.75606e+06	4.31466e+06	4.03121e+06	4.53408e+06	4.47111e+06	-	-
Lhnn101221	456.137	96.9599	457.144	C17H31NO9S2	[M-H]-	9-Decenyl thioglycoside	Others	Glucosinolates	-	3	17689.4	20285.7	18334.4	11601.9	15792.2	15154.4	16798.5	17362.3	16924.1	13299.4	10275	15281.5	13752.3	13598.3	19058.5	17125	18824.6	20127.1	19264.8	16983.7	18032	-	-
pmb3074	337.093	191.056	338.1	C16H18O8	[M-H]-	5-O-p-Coumaroylquinic acid*	Phenolic acids	Phenolic acids	1899-30-5	1	4.46373e+06	5.97576e+06	5.98047e+06	5.51915e+06	4.99785e+06	5.27042e+06	6.21299e+06	4.65753e+06	6.77509e+06	5.76067e+06	4.03581e+06	5.19153e+06	5.22017e+06	5.60925e+06	5.20097e+06	6.87243e+06	8.4929e+06	7.4304e+06	6.31932e+06	5.56787e+06	5.9861e+06	C12208	ko00940,ko00941,ko00945,ko01110
HJAP135	505.123	257.08	504.127	C24H24O12	[M+H]+	Pinocembrin-7-O-(6''-O-malonyl)glucoside	Flavonoids	Flavanones	-	3	11951.6	12702.9	7691.11	16440.6	15167.1	8081.25	9328.4	10362.9	12009	12249.4	11132.2	13777.7	8791.87	12274.4	10181.4	13085.4	12788.3	7983.05	11533.5	12655.5	11240	-	-
MWSHY0080	595.166	287.058	594.159	C27H30O15	[M+H]+	Luteolin-7-O-neohesperidoside (Lonicerin)*	Flavonoids	Flavones	25694-72-8	3	99087.8	108528	37803.6	178872	128811	96404.7	98228.9	114214	81977.3	160381	33581.1	90107.2	109267	96087.5	110544	58037.4	126337	97576.6	87183.5	81974.5	76806.5	C12630	ko00944
pme1439	165.055	119.049	164.047	C9H8O3	[M+H]+	p-Coumaric acid	Phenolic acids	Phenolic acids	501-98-4	3	72285.4	45548.4	45561.1	84864.1	62364.2	81903.6	86951.5	82782.4	108951	83127.4	58732.9	55371.4	44103.6	68766.4	56935.1	84934.4	82422.9	89451.9	64301.4	72285.4	71475.9	C00811	ko00130,ko00350,ko00940,ko00950,ko01100,ko01110
Zbzp007397	181.121	135.117	180.115	C11H16O2	[M+H]+	5,6,7,7a-tetrahydro-4,4,7a-trimethyl-2(4H)-benzofuranone	Others	Others	15356-74-8	2	53200.2	62200.8	57806.3	57967.2	59802.9	66595.2	49209.4	49375.6	61146.1	58352.8	61993.4	54103.7	52031.1	51922.9	59480.4	56795.4	66580	71620.6	65863.5	59356.5	58861	-	-
Zmxp003107	611.161	287.057	610.153	C27H30O16	[M+H]+	Luteolin-7,3'-di-O-glucoside	Flavonoids	Flavones	52187-80-1	3	1.08757e+07	9.19171e+06	1.01574e+07	1.01194e+07	1.22684e+07	1.19959e+07	1.10575e+07	1.05347e+07	1.25747e+07	9.78668e+06	6.64065e+06	9.3054e+06	6.99893e+06	6.92451e+06	4.37937e+06	5.52347e+06	8.377e+06	7.01289e+06	9.78085e+06	9.87557e+06	8.78528e+06	-	-
pmb2319	482.324	184.073	481.317	C23H48NO7P	[M+H]+	LysoPC 15:0	Lipids	LPC	108273-89-8	1	521173	354047	435196	431192	419179	542256	385052	383536	417382	382667	419768	426717	410907	526947	450646	364530	320384	550501	584967	517397	536363	-	-
mws0147	117.056	59.0139	118.063	C5H10O3	[M-H]-	β-Hydroxyisovaleric acid	Organic acids	Organic acids	625-08-1	2	849031	718583	692829	866002	884128	911257	859545	977850	678076	602641	782884	874555	845758	988159	1.06741e+06	890569	781696	968137	834265	888242	947896	C20827	ko00280,ko01100
Lmln010063	205.158	189.129	206.167	C14H22O	[M-H]-	2,6-Di-tert-butylphenol*	Phenolic acids	Phenolic acids	128-39-2	1	99541.8	108894	104159	85827.4	103909	84692.3	88087.2	95332.6	80257.6	91874.8	80923.5	72686.3	109069	96411.9	99443.2	116653	76635.4	80774.6	76996.5	82014.3	87516.3	-	-
mws0906	341.124	179.071	342.132	C16H22O8	[M-H]-	Coniferin	Phenolic acids	Phenolic acids	531-29-3	3	2.20386e+06	1.99451e+06	1.87681e+06	1.74429e+06	1.54265e+06	1.57104e+06	1.67259e+06	1.68328e+06	1.92335e+06	1.94543e+06	2.04276e+06	2.04559e+06	1.84145e+06	1.87095e+06	1.79669e+06	1.93669e+06	1.7408e+06	2.13881e+06	1.84595e+06	1.82851e+06	1.64097e+06	C00761	ko00940,ko01110
pmd0130	468.308	184.073	467.301	C22H46NO7P	[M+H]+	LysoPC 14:0	Lipids	LPC	20559-16-4	1	142096	97545.1	114810	124435	119276	137662	105284	125621	133336	116497	135568	138080	112454	145445	107591	119051	98605.7	161495	149935	169525	155095	-	-
pmb3068	337.093	163.04	338.1	C16H18O8	[M-H]-	1-O-p-Coumaroylquinic acid	Phenolic acids	Phenolic acids	-	1	7.37511e+06	8.28732e+06	10609297	7.96685e+06	7.03095e+06	8.93133e+06	9.96567e+06	9.06312e+06	8.84983e+06	6.09885e+06	7.44218e+06	7.82497e+06	8.01014e+06	9.16498e+06	9.52175e+06	9.90331e+06	1.03072e+07	1.12136e+07	9.08833e+06	9.16058e+06	8.14398e+06	-	-
mws0120	258.11	104.107	257.103	C8H20NO6P	[M+H]+	Choline Alfoscerate	Lipids	PC	28319-77-9	1	617625	659019	614955	857307	593571	958359	743364	982465	936363	808514	778491	821667	592275	598107	734807	766167	679517	696456	792507	728939	699062	C00670	ko00564,ko00565
MWSmce165	165.082	59.0159	166.084	C6H14O5	[M-H]-	L-Fucitol	Others	Saccharides	13074-06-1	3	759282	704572	751726	820290	770031	745836	698146	714327	821381	726386	781006	774816	677622	812216	828394	693874	718906	802274	668311	761102	717732	-	-
pmb0876	454.293	313.274	453.286	C21H44NO7P	[M+H]+	LysoPE 16:0	Lipids	LPE	53862-35-4	1	4.95517e+06	2.32043e+06	3.98575e+06	4.05255e+06	3.96501e+06	4.47425e+06	4.05855e+06	4.67622e+06	4.03187e+06	3.78673e+06	4.30794e+06	4.33747e+06	2.92795e+06	5.24077e+06	4.00728e+06	3.60925e+06	2.70738e+06	5.81914e+06	5.46287e+06	4.79459e+06	5.16137e+06	-	-
Hagn003556	387.165	207.101	388.095	C23H16O6	[M-H]-	7-Benzyloxy-5-hydroxy-3',4'-methylenedioxyflavonoid	Flavonoids	Flavones	-	3	897825	856017	1.07102e+06	949101	870959	978933	1.04662e+06	1.02873e+06	1.04419e+06	828843	875683	846006	914862	1.09353e+06	1.13841e+06	1.15645e+06	1.1645e+06	1.51185e+06	930011	984766	1.05862e+06	-	-
Lmhp009187	440.277	299.258	439.27	C20H42NO7P	[M+H]+	LysoPE 15:0	Lipids	LPE	-	3	157442	78297.5	139565	126313	137407	147848	129811	136994	125298	106122	127684	130026	97091.3	173736	112185	111509	85378.3	198928	168094	151327	171110	-	-
Lmbp002592	611.161	287.054	610.153	C27H30O16	[M+H]+	Kaempferol-3,7-O-diglucoside	Flavonoids	Flavonols	25615-14-9	3	2.61673e+06	1.89418e+06	1.85554e+06	2.32729e+06	1.90787e+06	2.12345e+06	2.07387e+06	2.13898e+06	1.91976e+06	2.24695e+06	2.00242e+06	2.01912e+06	2.12627e+06	2.15247e+06	1.85545e+06	1.90434e+06	2.14977e+06	2.01605e+06	2.20207e+06	1.93133e+06	2.06033e+06	-	-
mws0028	167.035	108.022	168.042	C8H8O4	[M-H]-	Vanillic acid	Phenolic acids	Phenolic acids	121-34-6	3	38963.1	56747.5	58084.1	111198	83689.5	99735	114658	125362	99404	58650.9	39057.4	73566.7	62478.8	67914.7	99401.4	114031	85711	115031	79721.8	87999.1	77913.4	C06672	-
mws1060	267.074	135.031	268.081	C10H12N4O5	[M-H]-	9-(Arabinosyl)hypoxanthine	Nucleotides and derivatives	Nucleotides and derivatives	7013-16-3	1	196786	99400.4	233093	107514	53766.4	138913	67649.2	62852.4	68692	95033.4	92594	85739.1	64994.4	21383.4	127292	97353.1	83504.4	123748	75948.6	81043.9	86631.3	-	-
Lcsn000279	464.035	96.9605	465.04	C16H19NO11S2	[M-H]-	p-coumaric acid glucosinolate	Others	Glucosinolates	-	3	6.52711e+06	7.80223e+06	6.18205e+06	5.11357e+06	1.11142e+07	7.3422e+06	8.01895e+06	8.60686e+06	9.91269e+06	1.31326e+07	7.4012e+06	9.73643e+06	12506886	8.20249e+06	1.29295e+07	7.12244e+06	1.20509e+07	2.14325e+06	9.05094e+06	1.02998e+07	9.48812e+06	-	-
mws0281	191.02	111.009	192.027	C6H8O7	[M-H]-	Citric Acid	Organic acids	Organic acids	77-92-9	1	3.10267e+07	3.04734e+07	3.05811e+07	3.03099e+07	2.72263e+07	2.9225e+07	2.99366e+07	3.13329e+07	3.1501e+07	2.86708e+07	3.03414e+07	2.62164e+07	3.36034e+07	3.07602e+07	2.90819e+07	3.30605e+07	28127067	2.9472e+07	2.67535e+07	3.05408e+07	2.85113e+07	C00158	ko00020,ko00250,ko00630,ko01100,ko01110,ko01200,ko01210,ko01230,ko01240
mws0180	153.019	109.029	154.027	C7H6O4	[M-H]-	2,5-Dihydroxybenzoic acid; Gentisic Acid*	Phenolic acids	Phenolic acids	490-79-9	3	101029	121758	106190	139697	107075	117636	118416	122873	133907	70175.5	106215	94532.1	121603	110726	117958	111523	146198	130838	98075.9	105074	91992.6	C00628	ko00350,ko01100
Cmyn002726	508.098	96.9592	509.103	C19H27NO11S2	[M-H]-	5-(Benzoyloxy)pentyl glucosinolate	Others	Glucosinolates	-	3	140683	182792	176752	121177	188927	153873	199774	230809	288488	352199	154662	225054	290050	194137	372754	153230	336653	60865.7	235810	261007	230927	-	-
Cmln001085	404.069	96.9608	405.076	C12H23NO10S2	[M-H]-	2-Hydroxy-2-Methylbutylglucosinolate	Others	Glucosinolates	36286-64-3	3	103352	106283	120013	89176.2	102894	119967	155964	107364	125484	139448	115296	152112	104865	86962.2	155689	146916	171667	184277	130661	128234	144841	C08406	-
Cmln002115	414.09	96.9594	415.097	C14H25NO9S2	[M-H]-	6-Heptenyl Glucosinolate	Others	Glucosinolates	-	3	99401	92559.8	110862	88095.1	114711	101934	98299.4	99952.1	119574	79650.1	84388.1	105787	97639.6	124631	106760	69747.8	117356	105472	85316.5	91566.1	97513.1	-	-
MWSslk106	122.096	105.071	121.089	C8H11N	[M+H]+	2-Phenylethylamine	Alkaloids	Benzylphenylethylamine alkaloids	156-28-5	3	1.02505e+06	645888	672768	811826	268093	751035	429953	334716	290334	187781	940945	548253	406935	516514	468540	677106	464451	940142	508917	579061	529912	C05332	ko00360,ko01100
MWS2076	110.06	65.0414	109.053	C6H7NO	[M+H]+	2-Aminophenol	Alkaloids	Phenolamine	95-55-6	3	2.21519e+06	2.22128e+06	2.273e+06	2.33758e+06	1.59543e+06	2.44595e+06	2.22353e+06	2.48163e+06	1.96686e+06	1.16579e+06	2.24277e+06	1.83235e+06	1.61909e+06	2.43607e+06	1.77723e+06	2.48173e+06	1.34771e+06	2.12246e+06	1.52164e+06	1.66515e+06	1.73708e+06	C01987	ko00380,ko01100
Zmzp000145	189.16	84.0803	188.153	C9H20N2O2	[M+H]+	Trimethyllysine	Amino acids and derivatives	Amino acids and derivatives	23284-33-5	1	1.85811e+07	1.49707e+07	1.64453e+07	1.64323e+07	1.71067e+07	1.67903e+07	1.40328e+07	3.21508e+07	1.69016e+07	1.79205e+07	2.04382e+07	1.57811e+07	1.43158e+07	1.3962e+07	1.57818e+07	1.37101e+07	1.01038e+07	1.44667e+07	1.68202e+07	1.48684e+07	1.66358e+07	C03793	ko00310,ko01100
Lhnn101217	390.053	96.9599	391.061	C11H21NO10S2	[M-H]-	4-Hydroxybutylthioside*	Others	Glucosinolates	-	1	847586	568036	679110	1.23921e+06	1.09975e+06	1.49337e+06	734419	1.52738e+06	1.32294e+06	709549	1.29736e+06	910231	923381	1.15896e+06	965724	911421	897048	1.00982e+06	1.05365e+06	1.09421e+06	1.19911e+06	-	-
pmp001247	442.207	221.08	442.207	C21H32NO9+	[M]+	Feruloylcholine glucoside	Alkaloids	Phenolamine	-	1	1.37945e+06	1.20768e+06	1.19879e+06	2.26116e+06	2.23294e+06	2.48064e+06	1.68573e+06	1.74486e+06	2.03514e+06	1.60745e+06	2.19157e+06	1.90136e+06	1.72884e+06	1.86175e+06	2.18447e+06	1.25383e+06	1.39166e+06	937193	1.82304e+06	2.03746e+06	2.06932e+06	-	-
pmn001423	385.187	223.135	386.194	C19H30O8	[M-H]-	Roseoside	Others	Ketone compounds	54835-70-0	3	1.38422e+07	1.46806e+07	1.55828e+07	1.74697e+07	1.28391e+07	1.57549e+07	1.54725e+07	1.5725e+07	1.7058e+07	1.47777e+07	1.38667e+07	1.51095e+07	1.49553e+07	1.76671e+07	1.32873e+07	1.96606e+07	1.80335e+07	2.23333e+07	1.50027e+07	1.71851e+07	1.62418e+07	-	-
mws0913	447.093	285.041	448.101	C21H20O11	[M-H]-	Kaempferol-3-O-galactoside (Trifolin)*	Flavonoids	Flavonols	23627-87-4	3	193903	159834	143286	193899	178566	200806	165327	213643	186332	201078	182882	216987	177706	186163	237710	187307	172687	245528	202551	222624	231529	C12626	ko00944,ko01110
mws1090	259.022	96.9696	260.03	C6H13O9P	[M-H]-	Glucose-1-phosphate*	Others	Saccharides	59-56-3	1	1.99087e+06	9	1.16165e+06	1.19421e+06	723999	1.1488e+06	1.1824e+06	1.22149e+06	1.1281e+06	9	2.29996e+06	854288	1.38126e+06	878563	1.18334e+06	1.29785e+06	1.02163e+06	661281	899367	977293	1.02996e+06	C00103	ko00010,ko00040,ko00052,ko00500,ko00520,ko00523,ko00561,ko01100,ko01110,ko01240,ko01250
pme3188	323.029	211.001	324.036	C9H13N2O9P	[M-H]-	Uridine 5'-monophosphate	Nucleotides and derivatives	Nucleotides and derivatives	58-97-9	3	29136.9	52676.2	37866.4	109186	69968.2	72738.4	98190.6	99174	120253	44164.9	58672.5	50753.1	67954.5	86279	60257.5	76810.9	69018.7	90192.4	58168.2	62439.3	54525.2	C00105	ko00240,ko01100,ko01232,ko01240
pme1816	353.088	191.056	354.095	C16H18O9	[M-H]-	Neochlorogenic acid (5-O-Caffeoylquinic acid)*	Phenolic acids	Phenolic acids	906-33-2	1	2.35016e+06	2.25526e+06	1.87108e+06	2.35102e+06	2.38313e+06	2.68028e+06	1.99949e+06	1.95243e+06	2.58508e+06	2.02206e+06	2.16119e+06	1.88965e+06	2.24944e+06	2.09231e+06	2.19493e+06	1.90717e+06	1.73113e+06	2.20508e+06	2.23336e+06	2.02183e+06	1.96679e+06	C17147	-
MWSmce527	164.018	105.036	163.013	C5H9NOS2	[M+H]+	Iberin; 3-Methylsulfinylpropyl Isothiocyanate	Others	Others	505-44-2	1	1.12672e+07	1.26096e+07	1.58183e+07	2.53456e+07	1.15368e+07	2.24424e+07	1.74982e+07	1.59291e+07	1.40462e+07	6.70922e+06	1.49875e+07	1.3256e+07	1.27034e+07	2.07817e+07	2.35188e+07	2.33344e+07	9.69709e+06	2.65171e+07	1.58239e+07	1.80775e+07	1.74761e+07	-	-
Lmbn009444	297.245	183.14	298.251	C18H34O3	[M-H]-	Ricinoleic acid	Lipids	Free fatty acids	141-22-0	3	54131.8	53986.6	54061.9	49406.9	43538.3	45534	69758.3	77879.2	62641.7	39087	31285.6	38187	41872.1	44384.1	62851	67522.5	47318.1	58115.7	51357.1	44812.6	48984.2	C08365	-
pmd0143	552.402	184.073	551.395	C28H58NO7P	[M+H]+	LysoPC 20:0	Lipids	LPC	108341-80-6	3	100538	77234.2	78677.6	85461.2	97385.2	137613	96177.5	113943	108109	75024.6	71135.6	77182.2	87954.4	116318	86871	72539.6	87360.7	87534.2	119052	106172	105695	-	-
mws0263	128.035	82.0298	129.043	C5H7NO3	[M-H]-	5-Oxo-L-Proline*	Amino acids and derivatives	Amino acids and derivatives	98-79-3	2	27302.7	30252.8	42764.6	28332.8	25937.8	33861.4	28024.2	26948	38903.8	37338.9	39945	39227.4	47878.6	30158.9	30715.2	20009.6	28423.8	16935.3	35755.5	40618.7	36619.7	C01879	ko00480,ko01100
Hmcp002539	463.122	317.06	462.116	C22H22O11	[M+H]+	Isorhamnetin-3-O-rhamnoside	Flavonoids	Flavonols	-	3	58526.9	42833	47345	31971.2	28841.6	25153.9	32313.7	33745.1	46030.3	65219.4	43504	46359.6	36015	40664.9	28101.7	45143.8	41078.3	41401.6	47488.2	42341.6	42142.4	-	-
Hmcp003852	223.206	207.03	222.198	C15H26O	[M+H]+	Elemol	Terpenoids	Sesquiterpenoids	639-99-6	3	8.20967e+06	8.87616e+06	6.57442e+06	7.95621e+06	7.97833e+06	6.03146e+06	7.55354e+06	6.56753e+06	7.14331e+06	9.64096e+06	8.82687e+06	1.00891e+07	1.0509e+07	7.75918e+06	6.45013e+06	7.33442e+06	9.18043e+06	6.84678e+06	6.64794e+06	7.55475e+06	7.45608e+06	-	-
mws4532g	133.097	70.0658	132.09	C5H12N2O2	[M+H]+	D-Ornithine	Amino acids and derivatives	Amino acids and derivatives	348-66-3	3	248182	167508	173800	207811	220002	237301	154575	197640	220907	219410	246345	221770	145133	172619	165540	176944	139984	141557	201520	191741	175569	-	-
Lmhp008513	677.374	261.221	676.367	C33H56O14	[M+H]+	2-α-Linolenoyl-glycerol-1,3-di-O-glucoside	Lipids	Glycerol ester	-	2	42398.2	24866.3	24443.3	55360.4	52479.6	66408.8	77424.1	59014.1	53542.3	33267.7	29535.8	24341.7	49183	46744.1	46212.3	57938.7	57629.7	41963.5	52480.6	54392.1	59915.6	-	-
Hmsn002272	327.11	165.05	328.116	C15H20O8	[M-H]-	Demethyl coniferin	Phenolic acids	Phenolic acids	-	1	938266	899562	1.09767e+06	984408	1.12984e+06	1.02059e+06	1.1153e+06	1.16551e+06	1.39959e+06	1.12671e+06	897042	1.01492e+06	1.12816e+06	1.04391e+06	1.23193e+06	1.22099e+06	1.13442e+06	1.08084e+06	1.10796e+06	1.0251e+06	1.17827e+06	-	-
pmb2406	510.355	184.073	509.348	C25H52NO7P	[M+H]+	LysoPC 17:0	Lipids	LPC	50930-23-9	3	254664	177977	221863	229068	217211	288985	198283	233823	248906	214555	249807	262349	225812	298196	230973	258576	179338	303778	285019	324050	291252	-	-
Cmmn012461	299.202	299.202	300.209	C20H28O2	[M-H]-	Dehydroabietic acid	Terpenoids	Ditepenoids	1740-19-8	3	523830	449547	485029	421528	474340	534430	539115	373084	515059	414194	359896	421730	564306	621897	553472	336397	477912	484308	417207	455316	479745	C12078	-
Cwjp002007	949.265	177.054	948.254	C43H48O24	[M+H]+	Kaempferol-3-O-sophoroside-7-O-(2''-Feruloyl)glucoside	Flavonoids	Flavonols	-	3	122532	158076	172147	200593	181776	129535	139849	85957.2	173705	117370	193192	132810	167463	126673	172021	175335	171159	193942	151714	155298	135897	-	-
Zmbp000449	130.033	70.0683	129.025	C5H7NOS	[M+H]+	Epigoitrin	Others	Others	1072-93-1	3	456391	447498	366674	255896	427305	273613	261699	328251	254018	409582	450819	338811	332124	367953	404059	252995	191134	159416	390170	341598	352743	-	-
mws0264	341.109	119.035	342.116	C12H22O11	[M-H]-	D-Trehalose*	Others	Saccharides	99-20-7	3	821662	724616	615345	892680	755524	507020	655275	754976	904583	636657	580679	683327	819105	1.14895e+06	779530	495720	1.55515e+06	741878	814481	832181	728012	C01083	ko00500,ko01100,ko01110,ko02010
mws0242	173.082	111.082	174.089	C8H14O4	[M-H]-	Suberic Acid	Organic acids	Organic acids	505-48-6	1	261086	202864	231727	330890	332674	288374	273604	252236	287811	284014	222379	258519	254669	260858	332419	272049	218558	296503	252120	261808	288601	C08278	-
Lmcn009122	253.217	235.209	254.225	C16H30O2	[M-H]-	(7Z)-Hexadecenoic acid*	Lipids	Free fatty acids	2416-19-5	1	65557.5	83070.3	108226	83401.4	87477.9	79056	74474.6	89054.2	77186.3	70433.4	59677.1	75674.4	64119.7	69108.8	82247	65284.6	79681.9	66251.6	83571.7	74286.4	84706.9	-	-
Hmmn002544	355.104	193.05	356.111	C16H20O9	[M-H]-	Ferulic acid-4-O-glucoside	Phenolic acids	Phenolic acids	117405-51-3	3	3.06525e+06	2.86076e+06	2.66881e+06	3.28355e+06	3.59298e+06	3.37996e+06	3.05094e+06	3.08193e+06	3.20245e+06	3.11053e+06	2.8537e+06	2.91273e+06	3.28205e+06	3.08578e+06	3.69693e+06	2835275	2.51102e+06	2.87726e+06	2.85016e+06	3.27689e+06	3.14666e+06	-	-
Wagp002617	324.107	162.055	323.101	C15H17NO7	[M+H]+	D-Glucosyl Indole-3-Carboxylate	Alkaloids	Plumerane	-	3	349766	355387	354138	350980	402854	333528	343761	295011	410860	410349	343019	289156	238815	272320	344804	233775	336532	294864	320809	331714	367056	-	-
Lmnn003857	476.109	96.9598	476.109	C16H30NO9S3-	[M]-	8-Methylthiooctyl glucosinolate	Others	Glucosinolates	-	3	68009.9	51028.3	51983.6	43465.5	43303	26350.4	40281.1	36720.4	45896.1	73546.3	34419.5	56356.1	36501.9	39284	35346.1	42350.6	54986.7	48718.5	54335.9	50716	47105.6	C17254	ko00966,ko01110,ko01210
pmn001420	341.088	179.036	342.095	C15H18O9	[M-H]-	1-O-Caffeoyl-β-D-glucose*	Phenolic acids	Phenolic acids	14364-08-0	3	639074	594004	611770	693562	437942	516939	621840	601022	618868	130698	620496	427587	391684	560310	393854	693649	484194	811727	539439	618762	560330	C10433	-
Hmcn006267	181.05	107.01	182.058	C9H10O4	[M-H]-	2,6-Dimethoxybenzoic acid*	Phenolic acids	Phenolic acids	1466-76-8	3	12236	20564	17533.4	17449	18241.2	17531.3	16261.5	21439.1	18502.7	19448	10900	16603.4	20733.1	19139.9	16056.7	20351.9	13359.8	15298.4	20395.3	18173.5	17948.3	-	-
Zbdn007423	207.066	192.043	208.074	C11H12O4	[M-H]-	6,7-Dimethoxy-4-chromanone	Flavonoids	Other Flavonoids	-	1	1.84e+06	1.80729e+06	1.55005e+06	976492	1.51852e+06	1.25645e+06	1.39285e+06	1.30857e+06	1.77969e+06	2.63688e+06	1.70424e+06	1.86542e+06	2.08783e+06	1.462e+06	1.8488e+06	1.28699e+06	1.81091e+06	1.15379e+06	1.64643e+06	1.8373e+06	1.89157e+06	-	-
Zadp003164	195.102	163.037	194.094	C11H14O3	[M+H]+	Dehydrololiolide	Terpenoids	Monoterpenoids	19355-58-9	2	172672	130012	182126	124700	117574	179557	121083	162924	147797	180908	156257	179771	229556	116207	158231	167598	177627	192754	155249	152465	173703	-	-
mws4170	179.056	59.0139	180.063	C6H12O6	[M-H]-	D-Glucose*	Others	Saccharides	50-99-7	1	1.55282e+07	1.25473e+07	1.42503e+07	1.34454e+07	1.06136e+07	1.37178e+07	1.4507e+07	1.30875e+07	1.34655e+07	1.45189e+07	1.23374e+07	1.59956e+07	1.75635e+07	1.57093e+07	1.60417e+07	1.40127e+07	1.36215e+07	1.40798e+07	1.21036e+07	1.35608e+07	1.19141e+07	C00031	ko00010,ko00030,ko00052,ko00500,ko00520,ko00524,ko00901,ko01100,ko01110,ko02010
HX1364	355.104	163.036	354.095	C16H18O9	[M+H]+	isoscopoletin-glucoside	Lignans and Coumarins	Coumarins	-	1	7.12912e+06	6.78537e+06	9.10352e+06	6.06827e+06	1.03552e+07	7.44159e+06	7.21266e+06	7.64407e+06	7.1435e+06	9.07411e+06	1.04694e+07	8.62481e+06	8.73719e+06	6.01228e+06	8.403e+06	6.01053e+06	1.02783e+07	7.51631e+06	8.53387e+06	9.85677e+06	9.19502e+06	-	-
Lmqp002170	773.215	449.109	772.206	C33H40O21	[M+H]+	Kaempferol-3-O-sophorotrioside	Flavonoids	Flavonols	80714-53-0	2	1.29235e+07	1.4636e+07	1.30206e+07	1.30893e+07	1.36823e+07	1.17511e+07	1.43249e+07	1.25298e+07	1.18071e+07	1.18943e+07	1.2329e+07	1.31048e+07	1.39837e+07	1.26074e+07	1.35216e+07	1.35975e+07	1.32805e+07	1.29819e+07	1.50237e+07	1.3071e+07	1.36583e+07	C12635	ko00944,ko01110
MWS2413	130.052	58.0302	131.058	C5H9NO3	[M-H]-	N-acetyl-beta-alanine	Amino acids and derivatives	Amino acids and derivatives	3025-95-4	3	104142	66647.8	94264	85875.9	90452.9	92196.8	9	9	9	9	9	9	68794.2	64726.3	86788.6	85717.8	75318.7	66353	96581	93761.8	83989.5	C01073	ko00410
MWSHY0136	449.108	287.055	448.101	C21H20O11	[M+H]+	Kaempferol-3-O-glucoside (Astragalin)*	Flavonoids	Flavonols	480-10-4	3	1.45187e+06	1.20304e+06	1.29091e+06	1.11643e+06	1.03113e+06	1.0166e+06	890503	805231	1.42473e+06	1.25838e+06	1.02869e+06	1.10825e+06	1.59066e+06	1.43598e+06	1.34975e+06	1.24469e+06	1.49487e+06	1.31984e+06	1.11088e+06	1.25799e+06	1.267e+06	C12249	ko00944,ko01110
MWS04555g	132.102	86.0975	131.095	C6H13NO2	[M+H]+	D-Allo-Isoleucine	Amino acids and derivatives	Amino acids and derivatives	1509-35-9	2	1.97648e+06	1.84703e+06	1.87244e+06	1.87368e+06	2.49569e+06	1.59472e+06	1.68766e+06	1.72111e+06	2.38809e+06	1.74205e+06	1.70441e+06	1.31006e+06	1.83385e+06	1.63126e+06	1.65118e+06	1.61813e+06	1.71913e+06	1.53792e+06	1.6752e+06	1.77663e+06	1.53704e+06	-	-
mws0458	151.04	136.017	152.047	C8H8O3	[M-H]-	Vanillin; 4-Hydroxy-3-Methoxybenzaldehyde*	Phenolic acids	Phenolic acids	121-33-5	3	100396	98282.6	113036	99629.5	104076	101021	89885.3	98096.8	66123	106198	111118	93610.6	86961.1	108616	74694.6	68534.6	65144.5	85050.6	102092	92224.7	88900.8	C00755	ko00996,ko01100,ko01110
pme2380	145.014	101.024	146.022	C5H6O5	[M-H]-	α-Ketoglutaric acid	Organic acids	Organic acids	328-50-7	3	372745	395367	318252	447421	476326	249513	262683	382354	340678	456974	325323	283890	251773	297906	356540	285871	528766	536241	430564	498234	463390	C00026	ko00020,ko00040,ko00053,ko00220,ko00250,ko00300,ko00310,ko00340,ko00430,ko00470,ko00630,ko00650,ko00660,ko01100,ko01110,ko01200,ko01210,ko01230,ko01240
pme2914	161.046	99.0501	162.053	C6H10O5	[M-H]-	3-Hydroxy-3-methylpentane-1,5-dioic acid	Amino acids and derivatives	Amino acids and derivatives	503-49-1	3	1.04315e+06	920764	994218	705605	1.08142e+06	704429	1.01051e+06	584280	919139	991571	978766	447781	986487	1.01371e+06	1.09088e+06	1.01552e+06	968619	767801	885225	1.02534e+06	965958	C03761	-
pme0143	188.072	128.051	189.079	C11H11NO2	[M-H]-	Methyl indole-3-acetate	Alkaloids	Plumerane	1912-33-0	3	193826	132730	148990	142445	130158	165881	117196	144717	85410.1	75830.7	118029	152006	106781	152211	112601	106318	92059.4	137801	104140	108626	93981.7	C20635	-
Zmzn000113	146.047	102.056	147.053	C5H9NO4	[M-H]-	L-threo-3-Methylaspartate	Amino acids and derivatives	Amino acids and derivatives	6061-13-8	1	2.78708e+06	2.99469e+06	3.3157e+06	2.7145e+06	3.13695e+06	2.82573e+06	2854731	2.66407e+06	2.65568e+06	3.61045e+06	3.61554e+06	3.38658e+06	2.74186e+06	3.18316e+06	2.66273e+06	2.58591e+06	2.75834e+06	2.96948e+06	2.81803e+06	2.78411e+06	3.17203e+06	C03618	ko00630,ko00660,ko01100,ko01200
pmb2591	245.093	203.084	246.1	C13H14N2O3	[M-H]-	N-Acetyl-L-Tryptophan	Amino acids and derivatives	Amino acids and derivatives	1218-34-4	3	29384.4	31676.9	43261.7	31526.3	38350.7	53561.9	55244.9	28659.7	42731.6	19748.1	35101.8	39740.9	38863	30180.4	36805.9	24125.9	30060.3	34525.9	39004.6	36061.7	41788.3	-	-
pma1840	250.144	147.044	250.144	C14H20NO3+	[M]+	4-Coumaroylcholine	Alkaloids	Phenolamine	-	3	298049	278344	328139	383585	236195	399851	318815	294750	324556	194717	302975	288196	257900	355348	265717	367632	396014	312340	258393	291891	296355	-	-
Lmqp002349	859.214	697.158	858.207	C36H42O24	[M+H]+	Kaempferol-3-O-(6''''-malonyl)sophorotrioside	Flavonoids	Flavonols	-	2	122461	144723	129394	176609	148803	136506	166679	138327	131233	134280	135332	130620	177139	164975	150438	145114	137059	137767	140680	161662	145432	-	-
MWSmce070	263.075	219.09	262.074	C16H10N2O2	[M+H]+	Indirubin	Alkaloids	Plumerane	479-41-4	3	61512	67073.8	83484.9	100253	36512.8	108718	52265.5	68177.3	32635.3	19535	57918.2	70146.5	32357.9	81545.5	38996.1	65262.1	19869.2	58779.9	27848.9	30193.4	32290.9	-	-
pmb0864	426.262	285.242	425.254	C19H40NO7P	[M+H]+	LysoPE 14:0	Lipids	LPE	-	3	32423.7	15538.5	19890.9	27112.2	29387.4	26517.6	24950.1	26243.1	25100	20779.6	24244.1	24638.7	18899.2	32361.1	30045.3	20981.7	20438.7	40861.5	36499.1	33351	31570.8	-	-
Lhnn101203	388.073	96.959	389.081	C12H23NO9S2	[M-H]-	1-Methyl butyl glucosinolate	Others	Glucosinolates	-	2	2.33729e+06	2.74768e+06	2.08396e+06	2.00032e+06	2.05518e+06	2.10195e+06	2.25565e+06	2.29112e+06	2.41061e+06	418449	2.00714e+06	2.24485e+06	2.81161e+06	2.57762e+06	2.7246e+06	2.11961e+06	2.59763e+06	2.17422e+06	2.43843e+06	2.70609e+06	2.82056e+06	-	-
Lmdn004267	357.134	151.044	358.142	C20H22O6	[M-H]-	Epipinoresinol*	Lignans and Coumarins	Lignans	24404-50-0	3	31489.3	27512.1	36364.1	40964.6	32316.7	30768.5	33720.9	41018.3	32455.1	43659.1	22922.5	26678.5	27020.2	32223.3	46891	37285.4	36759.1	41498	33557.1	33364.3	37935	-	-
Zmdn011161	239.071	223.032	240.079	C15H12O3	[M-H]-	Chrysophanol-9-anthrone	Quinones	Anthraquinone	491-58-7	3	3.59298e+06	1.43207e+06	869247	1.50699e+06	898650	1.60623e+06	1.23459e+06	1.20781e+06	1.30447e+06	1.04083e+06	1.37903e+06	987691	1.57633e+06	1.41385e+06	991095	1.12094e+06	1.15883e+06	1.36846e+06	1.44735e+06	1.34716e+06	1.24716e+06	C10314	-
Hmgp002189	463.125	301.07	462.116	C22H22O11	[M+H]+	Hispidulin-7-O-glucoside(Homoplantaginin)*	Flavonoids	Flavones	17680-84-1	1	269824	287807	262436	347472	394585	362914	330544	324145	346016	356243	383466	292019	370636	446988	332731	300473	322207	375099	407136	362680	418325	C17762	-
pme0490	124.039	78.0347	123.032	C6H5NO2	[M+H]+	Nicotinic acid (Vitamin B3)	Others	Vitamin	59-67-6	2	398652	384839	404579	453505	358757	379610	409616	451203	420936	323713	322094	306514	377921	399731	469100	509634	404666	440242	392307	339369	356124	C00253	ko00760,ko00960,ko01100,ko01110,ko01240
pmb0962	235.165	118.086	234.158	C10H22N2O4	[M+H]+	L-Lysine-Butanoic Acid	Amino acids and derivatives	Amino acids and derivatives	80407-71-2	3	344100	302992	319247	325484	353611	282891	269624	248378	281195	244980	242063	262117	254837	267758	235479	209255	205152	226002	257021	231856	222378	-	-
pmp001264	274.274	256.265	273.267	C16H35NO2	[M+H]+	Hexadecylsphingosine	Lipids	Sphingolipids	-	1	4.02275e+06	4.93826e+06	3.86479e+06	4.09263e+06	3.75036e+06	3.776e+06	3.68091e+06	3.30518e+06	3.88521e+06	4.01242e+06	3.64429e+06	4.0706e+06	3.99449e+06	4.44102e+06	3.74901e+06	3.02168e+06	4.40451e+06	3.67625e+06	4.2746e+06	3.71738e+06	4.22145e+06	-	-
Lmmp002755	773.21	303.05	772.206	C33H40O21	[M+H]+	Quercetin-7-O-rutinoside-4'-O-glucoside	Flavonoids	Flavonols	-	3	272628	412078	286572	269002	278184	216610	247808	274051	287495	215873	216736	214363	228456	285685	277508	321692	239851	245290	285034	244932	266207	-	-
MWSCX017	165.053	119.051	164.047	C9H8O3	[M+H]+	4-hydroxyphenyl acrylaldehyde	Others	Aldehyde compounds	-	3	66216.4	111198	84522.9	114769	72565.4	63284.1	137996	112888	140553	114450	102689	56703.6	75627	92520.5	73841	133385	101729	93400.7	68631.6	78914.4	77985.9	-	-
pmb3061	499.146	163.1	500.153	C22H28O13	[M-H]-	5-O-p-Coumaroylquinic acid O-glucoside	Phenolic acids	Phenolic acids	-	2	1.08004e+07	1.04856e+07	1.02335e+07	8.47985e+06	7.91989e+06	7.86419e+06	1.12736e+07	8.15341e+06	8.64009e+06	9.94336e+06	7.88845e+06	9.96086e+06	9.98476e+06	9.86925e+06	9.19459e+06	1.12755e+07	1.22074e+07	1.20944e+07	8.63476e+06	9.62476e+06	1.00212e+07	-	-
Lmmp004257	463.12	317.06	462.116	C22H22O11	[M+H]+	6-C-Methylquercetin-3-O-rhamnoside	Flavonoids	Flavonols	-	3	56335.8	49461.8	45409.1	32089	27773.3	25488	37842.2	37486.6	39327.7	58337.4	42209.6	46344.7	35917.4	36257.6	33646.2	39887	51770.9	41397.9	46594.9	43452.6	40007.4	-	-
mws1179	433.114	271.068	434.121	C21H22O10	[M-H]-	Naringenin-7-O-glucoside (Prunin)	Flavonoids	Flavanones	529-55-5	3	495691	542668	590934	524643	647547	596073	440898	558894	415319	571721	444808	505844	657939	533280	801927	409167	457389	425430	493594	569301	559660	C09099	ko00941
mws0361	253.217	235.207	254.225	C16H30O2	[M-H]-	Palmitoleic Acid*	Lipids	Free fatty acids	373-49-9	1	44501.4	46580.2	62045	71235.1	47021.3	34929.6	44392.2	75864	39716.5	63393.8	38521.5	58666	62367.6	35139.9	37570.8	34554.9	75705.3	34492.9	38062.2	43971.1	43070.9	C08362	ko00061,ko01100
Lmgn002091	173.046	93.0346	174.053	C7H10O5	[M-H]-	2-Methyl-3-oxoadipic acid	Organic acids	Organic acids	-	3	180736	229875	235160	220865	203256	243653	257510	199309	252005	266443	175836	211905	253029	245775	309297	227869	342372	238019	270445	232017	252314	C18307	-
mws0044	303.051	125.024	304.058	C15H12O7	[M-H]-	Taxifolin(Dihydroquercetin)	Flavonoids	Flavanonols	480-18-2	3	63021	86816.2	69529.4	66675.4	73510.8	82627.7	61855.4	82646.5	97766.1	66901.9	60701.1	59909.8	63644.9	73332.8	69605.8	59255.9	45348.5	79129.6	70518	78601.4	68004.3	C01617	ko00941,ko01100,ko01110
Lchp000218	209.081	121.064	208.074	C11H12O4	[M+H]+	(R)-3-ethyl-7-hydroxy-6-methoxyphthalide	Others	Others	-	3	1.35637e+06	1.12228e+06	883898	9	1.08741e+06	978856	1.21301e+06	981796	985136	1.36836e+06	1.20379e+06	1.28211e+06	1.34761e+06	1.17571e+06	940523	1.2093e+06	993859	1.04923e+06	1.11709e+06	1.26458e+06	1.29184e+06	-	-
mws0376	115.004	71.0139	116.011	C4H4O4	[M-H]-	Fumaric acid*	Organic acids	Organic acids	110-17-8	3	212481	274377	267118	178541	200658	246638	301891	185333	268441	256657	218136	241681	165507	233319	231019	9	9	9	238336	274416	244044	C00122	ko00020,ko00190,ko00220,ko00250,ko00350,ko00360,ko00620,ko00650,ko00760,ko01100,ko01110,ko01200
pme0271	115.004	71.0139	116.011	C4H4O4	[M-H]-	Maleic acid*	Organic acids	Organic acids	110-16-7	3	212481	274377	267118	178541	200658	246638	301891	185333	268441	256657	218136	241681	165507	233319	231019	9	9	9	238336	274416	244044	C01384	ko00350,ko00650,ko00760,ko01100
Lmbn001676	145.051	101.061	146.058	C6H10O4	[M-H]-	3-Hydroxy-3-Methyl-2-Oxopentanoic Acid*	Organic acids	Organic acids	-	3	259679	277202	302275	297070	310334	374876	265350	244816	274856	256924	259906	279404	306210	316232	321196	267012	240293	315350	301496	316201	271482	C14463	ko00290,ko01110,ko01210
MWS5136	145.051	101.061	146.058	C6H10O4	[M-H]-	Mono-Methyl Glutarate*	Organic acids	Organic acids	1501-27-5	3	259679	277202	302275	297070	310334	374876	265350	244816	274856	256924	259906	279404	306210	316232	321196	267012	240293	315350	301496	316201	271482	-	-
Lmhp009590	508.34	184.073	507.332	C25H50NO7P	[M+H]+	LysoPC 17:1	Lipids	LPC	-	2	82971.2	62920.3	69006.2	63374.4	71363.1	81161.6	58398.3	65470	70082.8	60872.5	70252.7	71741.4	61099	74162.9	72919.4	54272.8	50011.6	69369.2	74695	64109.1	68451.3	-	-
Li512111	519.114	315.051	520.122	C24H24O13	[M-H]-	Isorhamnetin-3-O-(6''-acetylglucoside)	Flavonoids	Flavonols	-	3	28182.6	22870.9	21175.4	32805.3	38014.6	14859.7	23197.1	23344.1	27143.8	34595.3	18928.8	29940.3	25587.7	18130	26492.6	22386.8	18301	13896.8	34944.8	30652.3	30653.5	-	-
Cmyn001839	478.088	96.9627	479.095	C15H29NO10S3	[M-H]-	7-(Methylsulfinyl)Heptyl Glucosinolate	Others	Glucosinolates	112572-51-7	3	336012	432813	356014	380928	502185	384627	468112	439262	462900	590524	393799	500848	513311	417544	508737	366272	456848	158282	416062	460079	485354	-	-
Lmbn000193	103.004	59.0139	104.011	C3H4O4	[M-H]-	Tartronate semialdehyde*	Organic acids	Organic acids	2480-77-5	3	198073	202182	192134	180951	172771	200016	221834	238376	182659	207760	211941	161349	224644	182051	241274	190490	208600	177933	178477	174561	201077	C01146	ko00053,ko00630,ko01100
pme0010	106.05	70.0287	105.043	C3H7NO3	[M+H]+	L-Serine	Amino acids and derivatives	Amino acids and derivatives	56-45-1	3	9	9	9	2.65168e+06	2.33413e+06	2.83077e+06	750755	862798	2.43527e+06	2.31457e+06	925837	2.1402e+06	2.38949e+06	758097	2.311e+06	1.21027e+06	2.45471e+06	1.77656e+06	2.00338e+06	2.1753e+06	2.3409e+06	C00065	ko00260,ko00261,ko00270,ko00460,ko00470,ko00564,ko00600,ko00630,ko00920,ko00970,ko01100,ko01110,ko01200,ko01230,ko01240,ko02010
Zbln003676	385.126	205.054	386.137	C21H22O7	[M-H]-	7-hydroxy-4-methoxyphenanthrene-2-O-glucoside	Quinones	PhenAnthraquinones	-	2	1.5519e+07	1.53063e+07	1.92046e+07	1.60719e+07	1.36206e+07	1.56783e+07	1.80689e+07	1.65212e+07	1.69376e+07	1.62854e+07	1.50958e+07	14835475	1.56557e+07	1.69646e+07	1.66452e+07	1.75445e+07	1.62422e+07	2.38751e+07	1.6689e+07	1.42999e+07	1.52729e+07	-	-
MWSslk133	257.177	195.178	258.183	C14H26O4	[M-H]-	1,14-Tetradecanedioic Acid	Lipids	Free fatty acids	821-38-5	3	14985.7	15638.9	15445.1	14452.7	15132.5	18309.5	13394.3	16618.3	10021.2	11380.2	13796.5	13584.3	9648.54	14196.2	15677.9	12043	11968.1	17132.8	17100.7	14745.9	15318.1	-	-
Zahp012577	280.264	81.0725	279.256	C18H33NO	[M+H]+	octadecadienoic acid amide	Alkaloids	Alkaloids	-	2	82739.7	62598.5	64375.8	84636.8	77621.8	122059	64224.4	81406.6	56790.2	62548	71336.6	46920.3	70753.1	65923.4	156367	46942.8	53543.9	46169.8	89384.8	77955.6	78642.4	-	-
Cmyp005063	425.176	147.044	424.173	C21H28O9	[M+H]+	Grandidentatin	Phenolic acids	Phenolic acids	15732-48-6	3	291473	276287	258068	280446	260817	270448	310728	244990	304210	271628	250880	242832	288540	279097	278542	306524	367833	450351	295682	264147	308254	C10463	-
MWS04559g	182.082	136.076	181.074	C9H11NO3	[M+H]+	3-Hydroxy-L-phenylalanine	Amino acids and derivatives	Amino acids and derivatives	587-33-7	2	4.01834e+06	4.53924e+06	6.22153e+06	7.48609e+06	8.82331e+06	9.1929e+06	6.70131e+06	8.40905e+06	7.38297e+06	6.67378e+06	9.41909e+06	6.76061e+06	7.74301e+06	7.05891e+06	6.71429e+06	8.23661e+06	8.11173e+06	7.59117e+06	5.88895e+06	6.76896e+06	5.95742e+06	-	-
Lmhp010162	468.308	327.289	467.301	C22H46NO7P	[M+H]+	LysoPE 17:0	Lipids	LPE	-	3	161160	55726.7	124199	112212	115410	118566	125837	143932	127896	118318	129913	122895	94001.3	126417	101962	117162	82457.9	147380	167610	153533	143239	-	-
MWSslk140	192.069	56.0494	191.062	C7H13NO3S	[M+H]+	N-Acetyl-L-Methionine	Amino acids and derivatives	Amino acids and derivatives	65-82-7	1	56000.8	71754	42321	68688	71786.1	56424.3	83957.8	70166.6	100574	57890.2	45322.1	38235.3	75517.7	78507	83239.8	79603.5	102480	92460.8	96682.4	86765.1	101496	C02712	-
Cmbn007148	429.12	429.121	430.126	C22H22O9	[M-H]-	1-O-Feruloyl-3-O-caffeoylglycerol	Phenolic acids	Phenolic acids	-	3	915454	872435	896160	771108	832023	797677	790928	779993	775938	916077	704634	866914	846309	818891	1.06369e+06	769267	799626	960422	769394	900137	861201	-	-
Zmyn005026	283.264	283.26	284.272	C18H36O2	[M-H]-	16-Methylheptadecanoic acid	Lipids	Free fatty acids	2724-58-5	3	3.80059e+07	33922866	3.5248e+07	3.61276e+07	3.90574e+07	3.31128e+07	2.12478e+07	4.218e+07	3.24824e+07	3.66684e+07	4.06705e+07	2.99708e+07	4.02909e+07	1.8424e+07	3.17832e+07	3.55231e+07	2.87888e+07	3.37057e+07	2.88269e+07	3.0973e+07	3.37789e+07	C20356	-
Lmzn001582	387.166	207.102	388.173	C18H28O9	[M-H]-	5'-Glucosyloxyjasmanic acid	Phenolic acids	Phenolic acids	-	3	776341	771494	950223	846473	776213	816751	860987	871460	940434	832554	782249	779874	703172	871800	905030	997907	867798	1.15062e+06	868559	769942	900018	-	-
MWS201447	237.124	120.086	236.116	C12H16N2O3	[M+H]+	Phe-Ala	Amino acids and derivatives	Amino acids and derivatives	3918-87-4	3	568211	487342	608382	837908	837898	988200	748012	839863	857194	655759	782206	665119	916764	755150	894285	688096	845728	661423	686470	806416	754068	-	-
mws1389	455.353	455.353	456.36	C30H48O3	[M-H]-	3-Hydroxyolean-12-en-28-oic acid (Oleanolic acid)*	Terpenoids	Triterpene	508-02-1	3	114224	156475	188746	185942	149527	186226	268919	223313	212057	121870	112263	173267	175618	177942	215926	182173	252326	228669	264693	237206	226809	C17148	-
Zmzn003953	309.205	227.203	310.214	C18H30O4	[M-H]-	13(s)-hydroperoxy-(9z,11e,15z)-octadecatrienoic acid	Lipids	Free fatty acids	67597-26-6	1	1.03353e+06	1.36037e+06	1.15441e+06	1.35088e+06	1.21576e+06	1.36637e+06	1.35572e+06	1.15335e+06	1.28544e+06	1.23124e+06	1.23754e+06	1.26631e+06	1.35524e+06	1.25507e+06	1.50086e+06	1.42973e+06	1.43544e+06	1.29245e+06	1.53417e+06	1.30523e+06	1.4463e+06	C04785	ko00592,ko01100,ko01110
mws1080	341.109	179.056	342.116	C12H22O11	[M-H]-	Galactinol	Others	Saccharides	3687-64-7	1	3.26823e+06	3.4518e+06	3.16197e+06	3.31247e+06	4.13492e+06	2.9885e+06	3.58326e+06	3.42151e+06	4.53557e+06	2.60738e+06	2.879e+06	2.88122e+06	3.77365e+06	3.41343e+06	2.69123e+06	3.53111e+06	4.82409e+06	4.54467e+06	3.47889e+06	3.70366e+06	4.08e+06	C01235	ko00052,ko01100
mws0232	377.146	243.088	376.138	C17H20N4O6	[M+H]+	Riboflavin (Vitamin B2)	Others	Vitamin	83-88-5	1	2.66309e+06	3.62293e+06	2.76748e+06	3.0906e+06	3.1154e+06	2.38876e+06	2.63339e+06	3.2178e+06	3.05508e+06	4.09443e+06	2.6681e+06	3.23026e+06	3.59379e+06	3.39383e+06	3.13392e+06	3.06089e+06	4.19675e+06	2.63907e+06	4.32635e+06	4.28114e+06	3.72692e+06	C00255	ko00740,ko01100,ko01110,ko01240,ko02010
pme1474	298.097	136.062	297.09	C11H15N5O3S	[M+H]+	5'-Deoxy-5'-(methylthio)adenosine	Nucleotides and derivatives	Nucleotides and derivatives	2457-80-9	1	3.24459e+07	3.25962e+07	3.84403e+07	3.05271e+07	2.98451e+07	3.37778e+07	3.40409e+07	3.86969e+07	3.04099e+07	3.63933e+07	4.12131e+07	3.41755e+07	3.08275e+07	3.4676e+07	3.67377e+07	3.95669e+07	3.4989e+07	4.10023e+07	3.91696e+07	4.13499e+07	4.59134e+07	C00170	ko00270,ko00908,ko01100
pmb0530	664.116	136.062	663.109	C21H27N7O14P2	[M+H]+	Nicotinic acid adenine dinucleotide	Nucleotides and derivatives	Nucleotides and derivatives	53-84-9	3	400645	454591	453430	348628	561067	449720	276784	496969	461784	463959	513251	520479	528265	658949	597767	506736	437492	412936	515701	607747	566955	C00003	ko00190,ko00730,ko00760,ko01100,ko01240
Lmmp010562	391.284	149.023	390.277	C24H38O4	[M+H]+	Diisooctyl Phthalate*	Phenolic acids	Phenolic acids	27554-26-3	1	8.46178e+06	7.21671e+06	6.15816e+06	7.85293e+06	6.57008e+06	6.17998e+06	6.51833e+06	1.10814e+07	5.59691e+06	7.69537e+06	7.4153e+06	5.54186e+06	7.23035e+06	8.67362e+06	6.68418e+06	6.47014e+06	5.53598e+06	6.30607e+06	3.83771e+06	3.72918e+06	3.27877e+06	C14577	-
Zmjn004133	311.223	293.214	312.23	C18H32O4	[M-H]-	9S-Hydroperoxy-10E,12Z-octadecadienoic acid	Lipids	Free fatty acids	5502-91-0	3	30323.9	32267.8	21717.4	29992.1	12954.6	28892.4	39003.7	22666.8	14386.8	15876.4	11965.3	8831.62	13326.7	22185.2	15524.3	29204.8	28617.8	61163.6	22376.2	25972.7	22882.5	C14827	ko00591,ko01100
pmb0813	176.071	133.051	175.063	C10H9NO2	[M+H]+	1-Methoxyindole-3-carbaldehyde	Alkaloids	Plumerane	67282-55-7	3	258649	203644	214581	189354	215215	218884	209529	174382	204744	247007	182219	200583	218884	188335	174003	181589	188711	179755	144302	170078	159613	-	-
pmn001675	477.064	96.9612	478.072	C17H22N2O10S2	[M-H]-	4-Methoxyglucobrassicin*	Others	Glucosinolates	83327-21-3	1	3.88589e+06	3.1728e+06	3.10859e+06	1.91415e+06	3.21677e+06	2.4304e+06	3.13287e+06	2.94319e+06	3.34449e+06	6.07189e+06	2.787e+06	3.97993e+06	3.41078e+06	2.6401e+06	3.13779e+06	3.025e+06	4.53407e+06	988396	3.39458e+06	3.49831e+06	3.95445e+06	C08423	-
pma0791	521.129	273.076	520.122	C24H24O13	[M+H]+	Naringenin-7-O-(6''-malonyl)glucoside	Flavonoids	Flavanones	-	3	138594	145998	125586	162395	187962	145998	163682	155505	165502	173019	150826	169517	167296	130023	133392	125794	127993	121551	188102	163792	163190	-	-
Zmln000313	390.068	96.9622	391.061	C11H21NO10S2	[M-H]-	2-Hydroxy-2-methylpropylglucosinolate*	Others	Glucosinolates	28463-28-7	1	648803	808925	966012	1.32745e+06	1.39558e+06	1.44284e+06	1.11321e+06	1.59447e+06	1.38943e+06	817603	1.3088e+06	1.22384e+06	1.20309e+06	1.4701e+06	1.43946e+06	985408	1.18902e+06	632530	1.18486e+06	1.01163e+06	1.05557e+06	C08408	-
Zmtn001624	188.035	144.046	189.043	C10H7NO3	[M-H]-	N-Acetylisatin	Alkaloids	Plumerane	574-17-4	3	425897	434741	445011	548841	692642	576482	539251	615110	693557	623181	413670	528953	659040	635902	771355	634562	796542	565817	528427	581409	624964	C02172	ko00380
Lmmn007259	517.19	489.192	518.194	C30H30O8	[M-H]-	Gossypol	Terpenoids	Sesquiterpenoids	303-45-7	3	13992.9	14362.9	11725.5	10954.2	13568.1	12852.4	11668.1	12910.4	11136.5	13848	13026.9	13593.7	12429.4	14451.5	12157.2	9	9	9	12953.1	13702.1	15246	C07667	ko00909,ko01110
pmb2826	147.03	87.0081	148.037	C5H8O5	[M-H]-	L-Citramalic acid	Organic acids	Organic acids	6236-09-5	3	226965	133203	157841	75788.6	163894	135393	180829	135140	174222	176561	53759.2	166269	178679	168422	177558	30715.2	22850.7	141269	154580	140528	166336	C02614	ko00660,ko01100
pmb1912	474.173	327.12	473.166	C20H23N7O7	[M+H]+	10-Formyltetrahydrofolic Acid	Alkaloids	Alkaloids	2800-34-2	2	167991	146818	177069	201218	210234	254130	243814	246418	158781	186320	181004	193684	170208	173540	213179	178284	201628	270568	226396	191369	206112	C00234	ko00670,ko00970,ko01100,ko01200,ko01240
MWS201483	279.135	120.081	278.127	C14H18N2O4	[M+H]+	Phe-Hyp	Amino acids and derivatives	Amino acids and derivatives	90965-82-5	3	27573.6	14877.8	23040.3	24756.9	22196.6	21705.1	21432	28937.4	20957.3	17897.6	16999.2	21148.2	34153.2	23542.6	18130.7	23258	19085.5	21171.9	23065.9	19760.9	22891.1	-	-
MWS0132	611.148	306.074	612.152	C20H32N6O12S2	[M-H]-	Oxiglutatione	Amino acids and derivatives	Amino acids and derivatives	27025-41-8	3	2.41358e+06	1.65345e+06	1.3168e+06	1.6044e+06	1.85801e+06	1.40166e+06	1.72343e+06	1.59991e+06	1.57749e+06	2.17063e+06	2.02737e+06	1.92861e+06	2.08909e+06	1.45045e+06	1.50574e+06	1.5429e+06	1.25049e+06	1.51198e+06	1.82574e+06	1.54137e+06	1.72948e+06	C00127	ko00480,ko01100,ko01240
pmn001384	515.12	353.088	516.127	C25H24O12	[M-H]-	Isochlorogenic acid C*	Phenolic acids	Phenolic acids	57378-72-0	3	64643.4	42441.9	48377.1	59199.5	47611.4	61723.1	55217.6	52624.2	73111.8	55218.6	52623.1	70232.8	63697.4	54697.4	73813.8	69892.7	46572.8	57470.8	66598	58881.3	56743.5	-	-
Li512115	515.12	353.088	516.127	C25H24O12	[M-H]-	Isochlorogenic acid B*	Phenolic acids	Phenolic acids	14534-61-3	3	64643.4	42441.9	48377.1	59199.5	47611.4	61723.1	55217.6	52624.2	73111.8	55218.6	52623.1	70232.8	63697.4	54697.4	73813.8	69892.7	46572.8	57470.8	66598	58881.3	56743.5	C10468	-
MWS201437	247.13	86.0968	246.122	C10H18N2O5	[M+H]+	Leu-Asp	Amino acids and derivatives	Amino acids and derivatives	32949-40-9	2	789285	911300	900478	1.0717e+06	720833	1.25113e+06	1.0889e+06	920870	1.14984e+06	1.01463e+06	559606	972637	1.20872e+06	1.16149e+06	1.15954e+06	1.04715e+06	1.13765e+06	1.07245e+06	814156	966435	900410	-	-
ML10172161	103.004	59.0136	104.011	C3H4O4	[M-H]-	Hydroxypyruvic acid*	Organic acids	Organic acids	1113-60-6	3	169434	165829	201224	159663	138388	146803	235189	139527	162301	172766	174407	150332	192493	151011	156354	144021	186873	173155	157070	166756	185800	C00168	ko00260,ko00630,ko01100,ko01110,ko01200
Zmyn005384	299.26	253.255	300.266	C18H36O3	[M-H]-	2R-Hydroxyoctadecanoic Acid	Lipids	Free fatty acids	26633-48-7	2	35071.4	38009.2	34471.3	35921	38489.8	31882.5	44875.7	37476.8	32729.1	41118.9	36763.1	35825.3	36354	30260.8	39602.7	39165	29157.5	33460.2	30712.7	34228.2	28925.2	C03042	-
MWSHY0113	465.102	303.058	464.096	C21H20O12	[M+H]+	Quercetin-3-O-galactoside (Hyperin)*	Flavonoids	Flavonols	482-36-0	1	8.14002e+06	6.01608e+06	5.48278e+06	9.17453e+06	8.31819e+06	8.96204e+06	6.62108e+06	6.05561e+06	7.47864e+06	1.21075e+07	9.60516e+06	9.98276e+06	9.56657e+06	6.41309e+06	8.52783e+06	6.10642e+06	7.60812e+06	6.18141e+06	8.96933e+06	9.64298e+06	8.10863e+06	C10073	-
Lmmp003817	535.108	287.055	534.101	C24H22O14	[M+H]+	Kaempferol-3-O-(6''-malonyl)glucoside*	Flavonoids	Flavonols	-	3	69670.1	54926.8	67226.3	101468	90227.6	108595	78830.9	62471.4	71976.3	72486.2	83545.5	66824.5	69008.8	77126.1	87485	74742.9	55482	62313.2	70308.9	61306.3	72498.3	-	-
mws1622	219.174	111.117	218.167	C15H22O	[M+H]+	α-Cyperone	Terpenoids	Sesquiterpenoids	473-08-5	3	10332.2	7423.6	9094.93	8929.38	9711.56	8959.84	7988.63	9207.51	9619.71	10746.8	10605.6	9868.56	6977.87	8584.49	8538.3	6580.61	9626.88	8804.97	9867.28	9208.3	8284.22	C17090	-
MWS4309	262.119	188.071	261.111	C13H15N3O3	[M+H]+	Glycyl-tryptophan	Amino acids and derivatives	Amino acids and derivatives	2390-74-1	3	118466	127918	130463	210562	184863	182106	207611	215997	211717	185171	148033	161464	176511	190503	219233	223063	197544	163843	163760	192188	190298	-	-
mws0749	137.024	93.0346	138.032	C7H6O3	[M-H]-	4-Hydroxybenzoic acid	Phenolic acids	Phenolic acids	99-96-7	3	249679	257834	234636	506541	386150	399385	392450	480816	473875	260715	244643	247628	307959	242634	392849	457880	382067	545265	337353	303841	362316	C00156	ko00130,ko00790,ko01100,ko01110,ko01240
Zahn007990	197.118	153.128	198.126	C11H18O3	[M-H]-	5-hydroxy-3,4-dimeth-yl-5-pentylfuran-2(5H)-one	Others	Others	-	1	151020	158415	143706	142572	147813	151640	141239	142755	148340	191880	124402	173795	162132	127051	161098	121012	158656	159212	148563	176682	158349	-	-
Lmdp004819	903.219	369.118	902.212	C41H42O23	[M+H]+	Kaempferol-3-O-(2''-sinapoyl)glucosyl-(1→2)-(6''-malonyl)glucoside	Flavonoids	Flavonols	-	3	108354	113817	107692	75096.5	116936	80335.1	87090.6	131827	66822.4	138481	120834	94340.9	118751	177185	91984.8	125155	63342.7	71433.2	116071	126907	106289	-	-
mws0341	131.071	85.0659	132.079	C6H12O3	[M-H]-	2-Hydroxyisocaproic acid	Organic acids	Organic acids	20312-37-2	3	74380.1	33273.8	82810.2	87834.1	92669	73867.4	90137.4	91637.5	99174.6	89474.7	74578.6	70228.9	104260	68057.3	70256.5	34106.8	70952.8	61553	81087	88484.3	74094.9	C03264	-
mws1050	148.06	88.0393	147.053	C5H9NO4	[M+H]+	O-Acetylserine	Amino acids and derivatives	Amino acids and derivatives	5147-00-2	3	519447	500811	419217	436666	469984	511321	431987	490706	437559	504790	512035	469187	351473	433824	563713	468150	479273	375041	542742	537568	461413	C00979	ko00270,ko00908,ko00920,ko01100,ko01110,ko01200,ko01230,ko04122
Hmpp003270	449.108	287.05	448.101	C21H20O11	[M+H]+	Luteolin-4'-O-glucoside*	Flavonoids	Flavones	6920-38-3	3	1.33174e+06	1.17141e+06	1.14181e+06	1.4172e+06	1.48653e+06	1.31824e+06	1.40975e+06	1.21672e+06	1.28652e+06	1.63052e+06	1.37972e+06	1.37896e+06	1.40609e+06	1.42232e+06	1.29895e+06	1.24874e+06	1.54318e+06	1.34331e+06	1.39427e+06	1.48066e+06	1.24031e+06	-	-
HJN041	451.124	289.072	452.132	C21H24O11	[M-H]-	Epicatechin glucoside	Flavonoids	Flavanols	-	3	31410	41524.1	38937.3	41812.1	51421.3	44367.5	36978.6	39892.5	47550.3	36978.6	39223.8	39519.6	38758.8	41815.6	53456.4	49924.1	46324	48571.6	44046.4	37721.1	44314.6	-	-
pma0692	438.239	147.044	437.231	C25H31N3O4	[M+H]+	N1,N10-Bis(p-coumaroyl)spermidine	Alkaloids	Phenolamine	114916-05-1	3	4.5553e+06	4.20267e+06	4.70891e+06	4.70253e+06	5.44552e+06	5.00793e+06	5.05456e+06	5.04799e+06	5.30258e+06	6.63098e+06	4.3937e+06	6.16049e+06	4.79894e+06	4.84911e+06	3.64924e+06	4.49583e+06	4.94047e+06	4.63332e+06	4.92333e+06	5.11115e+06	5.8143e+06	C21169	-
pmn001710	521.13	359.08	522.137	C24H26O13	[M-H]-	Rosmarinic acid-3'-O-glucoside	Phenolic acids	Phenolic acids	910028-78-3	3	115395	102773	101773	65751.6	99295.1	100043	121297	116247	113706	112948	123132	109224	127024	114680	122368	91777.6	104091	113275	104834	122640	106270	-	-
pme2828	140.034	98.9637	139.027	C6H5NO3	[M+H]+	4-Nitrophenol	Phenolic acids	Phenolic acids	100-02-7	3	2.05093e+06	2.18715e+06	2.54182e+06	2.52818e+06	2.2951e+06	2.80546e+06	2.38762e+06	2.91093e+06	2.69629e+06	2.44893e+06	2.87732e+06	2.5349e+06	2.64013e+06	2.44255e+06	2.57188e+06	2.28975e+06	2.53953e+06	2.61009e+06	2.35928e+06	2.36035e+06	2.01148e+06	C00870	-
mws0097	357.134	151.038	358.142	C20H22O6	[M-H]-	Pinoresinol*	Lignans and Coumarins	Lignans	487-36-5	3	41166.4	34409.3	25824.4	49190.7	33556.4	43839.2	36150.8	34192.8	43255.3	38844.7	31094	28844.5	43661.3	29255.5	48235.5	42515.7	40173	60416.6	39510.7	35281.9	42256.4	C05366	ko00999,ko01100,ko01110
Zmhn002032	609.185	447.128	610.19	C28H34O15	[M-H]-	4-O-(6'-O-Glucosylcaffeoylglucosyl)-4-hydroxybenzyl alcohol	Phenolic acids	Phenolic acids	-	3	189477	173369	228484	234062	205745	253786	255548	202960	215999	203166	177445	190138	247538	203098	215998	229125	197205	219358	197526	235968	212078	-	-
pmb0618	627.192	465.1	626.185	C28H34O16	[M+H]+	Hesperetin-8-C-glucoside-3'-O-glucoside	Flavonoids	Flavonols	-	3	1.74845e+07	1.69795e+07	2.31933e+07	1.75993e+07	2.17842e+07	2.21734e+07	2.61677e+07	1.92817e+07	2.05643e+07	2.44478e+07	2.87893e+07	1.95111e+07	2.60233e+07	1.85864e+07	2.14931e+07	1.83776e+07	2.04755e+07	1.84208e+07	1.89592e+07	2.20398e+07	2.24614e+07	-	-
mws0154	173.046	93.0346	174.053	C7H10O5	[M-H]-	Shikimic acid	Organic acids	Organic acids	138-59-0	3	136718	125753	133543	86367.3	133837	127798	115872	137362	159261	127681	107679	153047	101101	89681.8	124693	113720	139085	131027	156270	142847	130313	C00493	ko00400,ko00996,ko00999,ko01100,ko01110,ko01230,ko01240
pme1210	150.058	61.0106	149.051	C5H11NO2S	[M+H]+	L-Methionine	Amino acids and derivatives	Amino acids and derivatives	63-68-3	1	1.05259e+07	1.5045e+07	1.39829e+07	9.08087e+06	8.82311e+06	8.27438e+06	1.48893e+07	1.34155e+07	1.48595e+07	1.1328e+07	8.81008e+06	9.82896e+06	9.99152e+06	1.57856e+07	9.35171e+06	1.65234e+07	2.04998e+07	2.10103e+07	1.24751e+07	1.49626e+07	1.36363e+07	C00073	ko00270,ko00470,ko00966,ko00970,ko00999,ko01100,ko01110,ko01210,ko01230,ko01240
mws0359	241.217	241.218	242.225	C15H30O2	[M-H]-	Pentadecanoic Acid	Lipids	Free fatty acids	1002-84-2	3	58714.9	54792	87777.1	58409.9	72980	81294	96135.4	95764.1	97083.4	70653.8	66797.2	84990.6	62375.9	82807.1	73757.5	77064.8	56691.4	57287.1	67602.5	62209.5	74583.8	C16537	-
Jmwn002620	341.086	161.02	342.095	C15H18O9	[M-H]-	Vanillic Acid-4-O-Glucuronide	Phenolic acids	Phenolic acids	-	3	7.40672e+06	5.46105e+06	6.63572e+06	4.76171e+06	4.85844e+06	4.91689e+06	5.13273e+06	5.42417e+06	6.33874e+06	7.06808e+06	6.20982e+06	5.36192e+06	5.66647e+06	5.76756e+06	5.20114e+06	5.16063e+06	5.61124e+06	6.14773e+06	5.36558e+06	6.02707e+06	5.04592e+06	-	-
Zmpn000199	209.03	85.0297	210.038	C6H10O8	[M-H]-	D-Galactaric acid*	Others	Saccharides	526-99-8	1	2.70837e+06	2.64131e+06	2.26675e+06	2.86599e+06	2.39894e+06	3.18297e+06	2.67012e+06	2.61755e+06	2.73515e+06	2.40916e+06	2.72513e+06	2.75883e+06	2.58493e+06	2.58205e+06	2.99335e+06	2.94159e+06	2.21394e+06	2.76628e+06	2.65011e+06	3.17655e+06	2.86424e+06	C00879	ko00053,ko01100
Lmsp003252	641.171	317.066	640.164	C28H32O17	[M+H]+	Isorhamnetin-3-O-sophoroside	Flavonoids	Flavonols	-	2	759666	832078	1.13999e+06	1.36463e+06	1.12066e+06	1.50472e+06	1.05752e+06	1.27538e+06	1.0643e+06	533953	1.09037e+06	1.02791e+06	1.04918e+06	1.35414e+06	1.21898e+06	993642	1.06756e+06	961278	1.1155e+06	1.31223e+06	1.31362e+06	-	-
MWS3166	312.255	74.0256	313.262	C18H35NO3	[M-H]-	N-Palmitoylglycine	Amino acids and derivatives	Amino acids and derivatives	2441-41-0	3	10124.3	11042.6	14830.2	9779.92	9789.85	13938.9	11540.6	6911.56	9327.64	16143.3	14756.4	17389.8	12219.9	13066	11656.7	8125.62	9710.72	7291.86	13701	11737	11733.5	-	-
pme0264	243.097	127.05	242.09	C10H14N2O5	[M+H]+	Thymidine	Nucleotides and derivatives	Nucleotides and derivatives	50-89-5	3	273063	251492	218856	316240	248302	479935	293529	310045	273557	160772	265042	219831	252456	233663	355305	278759	268839	389347	313929	278462	262895	C00214	ko00240,ko01100,ko01232
pmd0136	524.371	184.073	523.364	C26H54NO7P	[M+H]+	LysoPC 18:0(2n isomer)	Lipids	LPC	-	2	416822	278031	318073	339709	362683	373018	341642	371308	351031	345360	386550	347315	340128	392126	407355	306130	272052	371623	473094	395769	420686	-	-
mws0889	135.03	75.0088	136.037	C4H8O5	[M-H]-	D-Threonic Acid	Others	Saccharides	3909-12-4	1	2.87928e+06	2.9499e+06	2.84996e+06	2.57352e+06	3.37406e+06	2.89582e+06	3.13088e+06	2.57137e+06	2.74258e+06	3.39056e+06	3.57679e+06	3.20292e+06	4.13039e+06	3.12641e+06	3.74018e+06	2.79478e+06	2.45636e+06	2.22414e+06	2.45453e+06	2.91776e+06	2.86447e+06	C21649	-
MWS2984	153.052	136.026	152.045	C4H4N6O	[M+H]+	8-Azaguanine	Nucleotides and derivatives	Nucleotides and derivatives	134-58-7	3	17443.1	31692.8	12669.7	42218	48423.7	43946.4	45367.2	58655.4	41750.9	16538	28494.5	22337.4	43778.4	43518.8	46100.1	48249.6	52504.7	50148.6	35746.4	40485.2	33892.6	-	-
mws1078	138.055	92.0495	137.048	C7H7NO2	[M+H]+	Anthranilic Acid	Phenolic acids	Phenolic acids	118-92-3	3	351196	298090	301759	365328	264712	377225	284198	362245	329925	239454	362959	322399	346535	369211	294577	339905	217299	255948	259164	267729	307508	C00108	ko00380,ko00400,ko00996,ko01100,ko01110,ko01230
Zmyn000083	338.99	78.9582	339.996	C6H14O12P2	[M-H]-	D-Glucose 1,6-bisphosphate	Others	Saccharides	10139-18-1	3	19076.7	21889.8	17505.7	16848.7	14745.7	17275.6	19049	21976.1	25222.9	19303.1	16999.1	21283.7	20468.8	13987.9	18489.9	18414.2	18733.2	17495.2	14626.1	17621	16423.8	C01231	ko00500,ko01100
pmb0856	480.308	339.289	479.301	C23H46NO7P	[M+H]+	LysoPE 18:1(2n isomer)	Lipids	LPE	-	3	915279	365132	764668	565402	652603	630195	662979	777310	714521	572090	685113	662835	536269	847613	570839	586680	354843	861550	852249	819907	711224	-	-
Lmqp000329	296.067	104.108	295.057	C8H14N3O7P	[M+H]+	5-Aminoimidazole ribonucleotide	Nucleotides and derivatives	Nucleotides and derivatives	25635-88-5	1	2.95198e+06	3.90173e+06	3.30962e+06	3.90469e+06	3.87172e+06	3.73262e+06	4.45818e+06	5.70754e+06	4.28291e+06	4.2526e+06	4.66125e+06	3.81895e+06	3.53284e+06	2.93328e+06	3.54759e+06	4.48689e+06	3.91741e+06	4.75328e+06	4.24128e+06	3.6242e+06	3.62456e+06	-	-
mws0179	367.103	190.9	368.111	C17H20O9	[M-H]-	Chlorogenic acid methyl ester	Phenolic acids	Phenolic acids	29708-87-0	3	1.04697e+06	1.04267e+06	856018	984034	946418	896651	788210	968954	986646	1.38938e+06	921865	1.21701e+06	1.05477e+06	1.11497e+06	801709	749402	874932	1.04217e+06	1.06239e+06	1.04576e+06	893145	-	-
pme3443	207.066	192.041	208.074	C11H12O4	[M-H]-	Sinapinaldehyde	Phenolic acids	Phenolic acids	4206-58-0	3	74759.7	48286.7	59161.8	63861.1	49839.8	64274.8	58651.6	65224	76059.8	47235.2	56533.5	80930.2	74832.1	79762.8	76491	74919.4	81111.1	97450.2	65569.8	75275.1	63320.6	C05610	ko00940,ko01100,ko01110
MWS20194	149.06	103.057	148.052	C9H8O2	[M+H]+	Cinnamic acid	Phenolic acids	Phenolic acids	140-10-3	3	203978	204555	145305	154246	134696	149928	163965	128932	193759	259434	258381	257809	132632	145912	104850	172830	187667	181060	150710	141222	169510	C00423	ko00130,ko00360,ko00940,ko00996,ko00999,ko01100,ko01110
pme3350	284.099	168.077	283.092	C10H13N5O5	[M+H]+	8-Hydroxy-2-deoxyguanosine	Nucleotides and derivatives	Nucleotides and derivatives	88847-89-6	3	31337.3	26719.3	27223.5	52136.9	40878.3	62320.8	39245.3	47951.9	42663.8	15454.3	35882	34827.9	29600.5	49449.1	33594.4	43294.9	28253.1	44506.6	34569.6	41429.7	36624.8	-	-
Lmjp003655	463.123	301.078	462.116	C22H22O11	[M+H]+	6-C-MethylKaempferol-3-glucoside*	Flavonoids	Flavones	-	1	267242	301690	282217	294026	377854	354314	322921	287975	310103	301125	335360	332029	377109	235508	335842	292805	308773	320719	342830	389183	325183	-	-
Zmyn000110	258.039	78.9583	259.046	C6H14NO8P	[M-H]-	D-Glucosamine 1-phosphate	Others	Saccharides	2152-75-2	3	147201	154018	118593	120439	120202	131190	92323.6	136126	92887.3	112889	122904	148539	103849	114630	120439	120537	121208	121738	116909	136637	139477	C06156	ko00520,ko01100,ko01250
Hmdn006855	455.353	455.353	456.36	C30H48O3	[M-H]-	3,4-Cycloopen-cycloaltin-4(29),25-diene-24(R)-hydroxy-3-carboxylic acid	Terpenoids	Triterpene	-	3	5111.01	27094.5	8395.55	8491.25	27699.1	28582.5	30541	7498.53	28280.9	30982	25994.6	34617.9	30170.2	32007.5	29634.6	28135.7	6164.47	38683.6	45167.6	40215.5	37566.1	-	-
pma2987	142.097	124.087	141.09	C6H11N3O	[M+H]+	Histidinol	Alkaloids	Alkaloids	501-28-0	3	3.54121e+06	3.38334e+06	3.49605e+06	3.09459e+06	3.05982e+06	3.29528e+06	3.06022e+06	3.62348e+06	3.45508e+06	2.91422e+06	3.22885e+06	3.0082e+06	2.98977e+06	3.27962e+06	3.02057e+06	3.1674e+06	3.39435e+06	3.40248e+06	3.72233e+06	3.09181e+06	3.32931e+06	C00860	ko00340,ko01100,ko01110,ko01230
Lmpp003268	757.219	287.055	756.211	C33H40O20	[M+H]+	Kaempferol-3-O-rutinoside-7-O-glucoside	Flavonoids	Flavonols	34336-18-0	3	326405	349574	273127	224245	357598	233602	249464	460094	356977	317384	253443	376717	325354	383193	371744	295241	311534	334605	341746	291141	346977	-	-
Smdp009834	315.12	181.05	314.115	C18H18O5	[M+H]+	Methylfarrerol	Flavonoids	Flavanones	-	3	7945.74	5625.51	3585.12	4666.07	7694.04	4536.36	5825.29	4527.15	8677.19	9264.63	5985.21	5862.27	5342.07	5860.34	3921.43	7945.58	6568.68	4857.12	7040.82	5876.86	6838.67	-	-
Wbtn006715	301.037	151.005	302.043	C15H10O7	[M-H]-	1,2,4,5,8-pentahydroxy-6-methylanthracene-9,10-dione	Flavonoids	Other Flavonoids	-	1	65011.7	73128.4	116944	127167	78104.5	65683.3	90713.3	96008.1	197597	119655	99751.5	86870.9	127699	84883.8	119461	120442	78391.1	141234	97604.5	89255.3	80753.2	-	-
pmp001287	120.081	103.055	119.073	C8H9N	[M+H]+	N-Benzylmethylene isomethylamine	Alkaloids	Alkaloids	-	1	1.43257e+06	856504	949483	1.37307e+06	1.23321e+06	1.46385e+06	1.1523e+06	1.00615e+06	1.1749e+06	1.19432e+06	1.11128e+06	1.02488e+06	1.33032e+06	1.007e+06	1.00584e+06	1.13388e+06	1.37378e+06	1.12718e+06	1.33632e+06	1.15785e+06	1.12355e+06	-	-
Hmgp002036	479.12	317.06	478.111	C22H22O12	[M+H]+	Nepetin-7-O-glucoside(Nepitrin)	Flavonoids	Flavones	569-90-4	1	5.71184e+06	4.47444e+06	4.94488e+06	7.68534e+06	8.33438e+06	7.3897e+06	6.61462e+06	7.22399e+06	6.7766e+06	9.8956e+06	7.39223e+06	7.13739e+06	8.5834e+06	6.46696e+06	7.25517e+06	6.59317e+06	7.50171e+06	5.94942e+06	7.83908e+06	7.28653e+06	6.47459e+06	-	-
pme0256	151.026	108.02	152.033	C5H4N4O2	[M-H]-	Xanthine	Nucleotides and derivatives	Nucleotides and derivatives	69-89-6	3	19871.7	16825	27694.9	36470.5	57640.9	53773.7	45099.8	62167.8	64369.6	16415.4	24820.2	26644.3	33237.8	37051.1	29248.3	43402.9	47385.6	40355.4	53387.7	44049.7	48953.8	C00385	ko00230,ko00232,ko01100,ko01110,ko01232
mws1333	341.109	113.022	342.116	C12H22O11	[M-H]-	Melibiose	Others	Saccharides	585-99-9	1	580544	604431	458129	540386	749923	624412	959446	639649	734411	1.10783e+06	383803	621081	458740	550989	451400	519289	487070	533342	617007	510267	554035	C05402	ko00052,ko01100,ko02010
MWS3036	147.03	85.0297	148.037	C5H8O5	[M-H]-	3-Hydroxyglutaric acid*	Organic acids	Organic acids	638-18-6	3	50027.9	53679	101456	32062.4	43066.5	41015.6	9	9	9	40083.4	52768.4	23976.2	9	9	9	56910.8	37478.8	36227.9	59119.2	48827.6	53453.6	-	-
ML10171848	147.03	85.0291	148.037	C5H8O5	[M-H]-	D-Arabinono-1,4-lactone*	Others	Saccharides	2782-09-4	3	50027.9	53679	101456	32062.4	43066.5	41015.6	9	9	9	40083.4	52768.4	23976.2	9	9	9	56910.8	37478.8	36227.9	59119.2	48827.6	53453.6	C00652	ko00053,ko01100
Lmyp003387	192.065	146.06	191.058	C10H9NO3	[M+H]+	2-Oxo-3,4-dihydro-1H-quinoline-3-carboxylic acid	Alkaloids	Quinoline alkaloids	246867-17-4	2	334185	364948	306281	403772	299551	427929	427809	353430	275222	223145	307277	312321	264821	423589	307144	309881	153725	448761	316055	261273	298511	-	-
pme1014	445.31	341.284	444.303	C31H40O2	[M+H]+	Menatetrenone (Vitamin K2)	Others	Vitamin	11032-49-8	3	116869	105682	152468	101234	138735	100238	92210.3	155968	111402	131127	118461	111003	95611.9	137517	133679	98488.4	92681.9	141543	146055	172256	146897	-	-
mws0250	182.081	136.076	181.074	C9H11NO3	[M+H]+	L-Tyrosine	Amino acids and derivatives	Amino acids and derivatives	60-18-4	2	3.52371e+06	3.98255e+06	4.60428e+06	6.76596e+06	7.05137e+06	7.87134e+06	5.83305e+06	7.07985e+06	7.00945e+06	5.1976e+06	7.07564e+06	4.72653e+06	6.56038e+06	5.95089e+06	5.23553e+06	5.99568e+06	6.80614e+06	5.9361e+06	4.78243e+06	5.70454e+06	4.9368e+06	C00082	ko00130,ko00261,ko00350,ko00360,ko00400,ko00460,ko00730,ko00940,ko00950,ko00965,ko00966,ko00970,ko00999,ko01100,ko01110,ko01210,ko01230,ko01240
pmp000589	551.103	303.051	550.096	C24H22O15	[M+H]+	Quercetin-7-O-(6''-malonyl)glucoside	Flavonoids	Flavonols	-	3	18683.1	19595.1	22089.5	33515.9	20387.1	17223.4	25842.7	19328.5	12034.7	32267.1	19576.4	24594.2	9	29897.2	31248.2	18683.1	17800.8	12740.1	24642.3	27696	22928.1	-	-
mws0227	132.102	86.0964	131.095	C6H13NO2	[M+H]+	L-Leucine*	Amino acids and derivatives	Amino acids and derivatives	61-90-5	2	1.84008e+06	2.03801e+06	1.69571e+06	1.4337e+06	2.0191e+06	2.15913e+06	1.76776e+06	1.88743e+06	1.93102e+06	1.47305e+06	1.21082e+06	1.56227e+06	1.7826e+06	1.57855e+06	1.80267e+06	1.9191e+06	1.87729e+06	1.63118e+06	1.77084e+06	2.01168e+06	1.6713e+06	C00123	ko00280,ko00290,ko00966,ko00970,ko01100,ko01110,ko01210,ko01230,ko02010
mws0089	447.093	285.041	448.101	C21H20O11	[M-H]-	Kaempferol-7-O-glucoside*	Flavonoids	Flavonols	16290-07-6	3	150656	154162	168284	193189	156430	206349	188104	183604	173134	173091	187383	176535	171807	209632	213349	207216	150438	247771	190030	167293	157798	-	-
pmp000724	166.123	121.065	165.115	C10H15NO	[M+H]+	Pseudoephedrine	Alkaloids	Alkaloids	90-82-4	3	137996	86615.6	93800.8	112736	106255	122621	104934	105878	115078	103206	101642	81921	100600	85808.9	100645	101244	122665	105148	117203	102189	97733.6	C02765	ko00996,ko01100
Lmyn002727	447.054	96.9603	448.061	C16H20N2O9S2	[M-H]-	3-Indolylmethyl glucosinolate	Others	Glucosinolates	4356-52-9	2	74454.6	94518.7	81899.1	122984	93349.3	149547	109573	113791	86376	75871.7	80770.1	87830.6	83239.2	117280	132415	101544	83230.2	105732	99593.1	85915.6	103725	C05837	ko00380,ko00966,ko01100,ko01110,ko01210
MWS5173	112.05	70.0284	111.043	C4H5N3O	[M+H]+	Isocytosine	Nucleotides and derivatives	Nucleotides and derivatives	108-53-2	3	77555.1	59501	38647	69639.6	67537.7	37535.3	30110.1	50084.2	18506.1	53279.1	31547	58858.2	48274.4	30000.4	54874.8	22665	46563.1	37440	54535.4	46310.4	46310.4	-	-
Lmmp000897	611.143	287.054	610.132	C30H26O14	[M+H]+	Gallocatechin-(4α→8)-gallocatechin	Flavonoids	Flavanols	-	3	5.97684e+06	5.81856e+06	5.91556e+06	7.21518e+06	6.81528e+06	6.52991e+06	7.93644e+06	7.28081e+06	7.2758e+06	7.26065e+06	7.65942e+06	7.00081e+06	7.60543e+06	7.71976e+06	6.0535e+06	7.36053e+06	6.13453e+06	6.41776e+06	7.44387e+06	6.2954e+06	7.51991e+06	-	-
Lmlp012720	279.158	149.023	278.152	C16H22O4	[M+H]+	Dibutyl phthalate*	Organic acids	Organic acids	84-74-2	1	2.04139e+07	2.12283e+07	1.93851e+07	2.14561e+07	2.55753e+07	2.40415e+07	2.08037e+07	1.99828e+07	2.03339e+07	2.57819e+07	1.97534e+07	2.51026e+07	2.14623e+07	2.11265e+07	2.13585e+07	2.036e+07	2.51158e+07	2.02224e+07	1.98202e+07	2.05513e+07	2.37366e+07	C14214	-
Zmyn004732	293.213	185.119	294.219	C18H30O3	[M-H]-	2R-hydroxy-9Z,12Z,15Z-octadecatrienoic acid	Lipids	Free fatty acids	-	3	13306	18797.3	18301.3	28263.7	13054.6	84552	27367.1	27395	17661.5	8314.66	6766.72	12878.4	13189	13935.1	20754.5	23325	27434.9	33167.1	19875.6	22064.4	24190.6	C16342	ko00592
pmd0147	548.371	184.073	547.364	C28H54NO7P	[M+H]+	LysoPC 20:2	Lipids	LPC	-	3	118962	80910.2	104502	100496	108170	106971	94307.9	113489	97856.4	115399	106251	111136	102828	135030	108750	98212.9	76190.6	110744	137348	117522	115445	-	-
pme1419	164.074	104.071	163.067	C6H13NO2S	[M+H]+	L-Methionine methyl ester	Amino acids and derivatives	Amino acids and derivatives	10332-17-9	3	195420	221633	197690	201944	186358	180794	209531	189314	252674	30530.9	187453	185312	235316	203270	198412	212427	277832	251330	272489	227485	235460	-	-
pme3311	338.989	96.9696	339.996	C6H14O12P2	[M-H]-	D-Fructose-1,6-biphosphate	Others	Saccharides	488-69-7	3	94439.2	79597.6	90508.5	112799	90961.1	107956	111098	119357	119281	93551.4	98893.9	105286	95199.3	119633	118206	125761	85124.3	101603	95076	85492.2	104103	C00354	ko00400,ko00710,ko01100,ko01110,ko01200
Lmbn001981	137.024	93.0346	138.032	C7H6O3	[M-H]-	2,5-Dihydroxybenzaldehyde	Phenolic acids	Phenolic acids	1194-98-5	3	117699	130706	151349	252770	159912	264085	241724	241259	204406	158332	111912	159873	147519	178126	206332	196778	193299	369152	176706	146039	170046	C05585	ko00350,ko01100
Lmhp008885	440.277	299.258	439.27	C20H42NO7P	[M+H]+	LysoPE 15:0(2n isomer)	Lipids	LPE	-	3	37010	24058.7	33308.1	23722	26579	27696.3	25416.2	34757	32815.4	26330.4	30799.9	29932	28894.4	40496.9	34721.9	24433.2	23497.6	43839.4	43897.5	37754.6	36714.7	-	-
MWS20182	195.066	136.054	196.074	C10H12O4	[M-H]-	Dihydroferulic Acid	Phenolic acids	Phenolic acids	1135-23-5	3	11690.9	9	13964.7	20470.9	23595.2	33328.4	22115.9	34597.9	29985.6	9	9	9	18373.2	16932.4	19842.7	22290.9	22781.7	15343.4	14624.4	15465.7	17669.9	-	-
pme3163	289.033	96.9696	290.04	C7H15O10P	[M-H]-	D-Sedoheptuiose 7-phosphate	Others	Saccharides	2646-35-7	3	4.95473e+06	6.18885e+06	6.02677e+06	9.24203e+06	6.39809e+06	5.92821e+06	7.36046e+06	5.93645e+06	6.67297e+06	5.04284e+06	6.57433e+06	7.00542e+06	6.54478e+06	7.0197e+06	7.37003e+06	7.0284e+06	5.80145e+06	8.30006e+06	6.45614e+06	7.38258e+06	7.86286e+06	-	-
Lmsn003628	547.167	223.06	548.174	C23H32O15	[M-H]-	6'-O-Sinapoylsucrose	Phenolic acids	Phenolic acids	-	3	192482	191077	174416	249007	181440	203583	156722	204328	195259	212405	182409	180744	174595	184316	198934	183029	183197	334659	170733	193417	208180	-	-
zjgp122014	449.107	287.056	448.101	C21H20O11	[M+H]+	(Z)-6-O-β-D-glucopranosyl-6,7,3',4'-tetrahydroxyaurone	Flavonoids	Aurones	-	3	1.22203e+06	1.05054e+06	1.03805e+06	1.3953e+06	1.27633e+06	920868	1.30044e+06	1.0415e+06	1.15152e+06	1.37244e+06	1.17343e+06	1.19341e+06	920728	1.15634e+06	1.18753e+06	1.16215e+06	1.4557e+06	1.08552e+06	1.38131e+06	1.24389e+06	1.13372e+06	-	-
Lmlp003531	449.108	287.058	448.101	C21H20O11	[M+H]+	Luteolin-3'-O-glucoside*	Flavonoids	Flavones	-	3	1.22203e+06	1.05054e+06	1.03805e+06	1.3953e+06	1.27633e+06	920868	1.30044e+06	1.0415e+06	1.15152e+06	1.37244e+06	1.17343e+06	1.19341e+06	920728	1.15634e+06	1.18753e+06	1.16215e+06	1.4557e+06	1.08552e+06	1.38131e+06	1.24389e+06	1.13372e+06	-	-
pmb2922	565.048	323.029	566.055	C15H24N2O17P2	[M-H]-	Uridine 5'-diphospho-D-glucose	Nucleotides and derivatives	Nucleotides and derivatives	133-89-1	2	7.6282e+06	7.48971e+06	5.50066e+06	5.20304e+06	6.778e+06	5.26387e+06	4.94492e+06	5.18253e+06	4.98758e+06	9.41245e+06	5.73081e+06	8.12394e+06	8.51499e+06	6.09651e+06	7.3078e+06	5.5191e+06	6.71583e+06	4.60036e+06	5.91913e+06	5.31523e+06	6.49876e+06	C00029	ko00040,ko00052,ko00053,ko00500,ko00520,ko00524,ko00561,ko00908,ko01100,ko01110,ko01240,ko01250
Hmln000873	331.067	169.01	332.074	C13H16O10	[M-H]-	2-O-Galloyl-D-glucose	Phenolic acids	Phenolic acids	-	2	207147	215575	228817	257193	254575	293625	303181	250207	308168	229684	207712	249158	268815	269711	302994	344118	295237	320867	302323	304629	253746	-	-
pmb0764	144.048	113.029	143.041	C6H9NOS	[M+H]+	4-Methyl-5-thiazoleethanol	Others	Others	137-00-8	3	109135	53691.4	89894.2	65812.3	73377.4	90572.8	87310.2	78253.5	97384.5	84276.5	84008.9	85958	81185.2	159128	90914.7	82830.6	72098.6	105928	78081.6	87143.2	95511.9	C04294	ko00730,ko01100,ko01240
Zmjp003031	611.161	449.107	610.153	C27H30O16	[M+H]+	Orientin-2''-O-galactoside	Flavonoids	Flavones	-	3	1.87824e+06	1.9141e+06	1.90526e+06	1.56923e+06	2.16859e+06	2.52295e+06	1.82972e+06	1.63326e+06	2.45834e+06	1.81257e+06	2.23578e+06	2.20946e+06	2.0777e+06	1.9502e+06	1.98516e+06	2.10792e+06	2.27901e+06	1.3553e+06	2016648	1.90039e+06	2.30487e+06	-	-
Cwjp002289	919.25	757.201	918.243	C42H46O23	[M+H]+	Luteolin-7-O-(2''''-O-rhamnosyl)sophorotrioside	Flavonoids	Flavones	-	1	4.03105e+06	5.22552e+06	4.67833e+06	4.99162e+06	4.50477e+06	4.58512e+06	4.48333e+06	4.99965e+06	5.50868e+06	3.9411e+06	4.2802e+06	3.96581e+06	4.29041e+06	5.63222e+06	4.67344e+06	5.80028e+06	4.42895e+06	3.83964e+06	4.92129e+06	4.82006e+06	4.07169e+06	-	-
Lmyn002971	402.088	96.958	403.097	C13H25NO9S2	[M-H]-	3-Methylpentyl glucosinolate	Others	Glucosinolates	-	3	5.04104e+06	4.28064e+06	4.53766e+06	5.80136e+06	3.77163e+06	5.72719e+06	9	9	9	2.84275e+06	4.34319e+06	4.93197e+06	2.83864e+06	5.53285e+06	4.98702e+06	5.6075e+06	3.52144e+06	8.198e+06	4.78947e+06	5.83116e+06	5.14294e+06	-	-
Zmgp004297	281.155	107.052	280.146	C19H20O2	[M+H]+	1-phenyl-7-(4-hydroxyphenyl)-4-ene-3-heptanone	Others	Ketone compounds	-	3	134565	175908	181034	152451	135683	160160	145081	110182	138060	169354	147850	155594	150717	145790	157675	152372	154013	145250	59191.5	49741.4	59937.7	-	-
pme2529	163.061	101.024	164.069	C6H12O5	[M-H]-	1,5-Anhydro-D-glucitol	Others	Saccharides	154-58-5	3	55920.6	118021	82774.8	77129.4	76049.7	90017.9	9	9	9	104308	61292.9	84525.9	261348	88373.3	58229.6	74473.4	110301	104457	97566.2	82579.8	81973.4	C07326	-
pme1109	152.057	135.03	151.049	C5H5N5O	[M+H]+	Guanine	Nucleotides and derivatives	Nucleotides and derivatives	73-40-5	2	112132	128831	96694.1	203431	162080	296840	204594	208835	189003	144754	111494	129949	171045	167594	210203	190261	196206	153154	164375	196170	197757	C00242	ko00230,ko01100,ko01232
Cmsp003083	521.201	131.049	520.194	C26H32O11	[M+H]+	Dehydrodiconiferyl alcohol-4-O-glucoside	Lignans and Coumarins	Lignans	107870-88-2	1	272043	281127	186459	217914	176164	216497	220792	137989	211964	127109	213326	163982	174369	186982	244853	220015	210172	182110	156031	182110	190285	-	-
Lmnn002262	434.061	96.9601	435.069	C13H25NO9S3	[M-H]-	5-Methylthiopentyl glucosinolate (Glucoberteroin)	Others	Glucosinolates	29611-01-6	3	34007.4	48481.7	56072.9	27514.9	42879.1	53342.9	31948.4	34214	54865.1	68711	41867.3	35566.1	43090.1	52099.2	61905.7	39308.8	50942.5	51838.2	65834.4	71860.1	80635.5	C08401	ko00966,ko01110,ko01210
pmn001338	445.078	283	446.085	C21H18O11	[M-H]-	Rhein-8-O-glucoside	Quinones	Anthraquinone	34298-86-7	3	65932.8	89123.8	97294.3	74824.5	82371.3	99090	82552.8	92825.2	75414.6	70763.4	84272.3	73945.9	80931.5	104433	124288	92064.4	78647.8	105359	89109.2	88919.1	105782	-	-
mws0863	213.017	96.9696	214.024	C5H11O7P	[M-H]-	2-Deoxyribose-5'-phosphate	Nucleotides and derivatives	Nucleotides and derivatives	102916-66-5	3	9	9	9	119769	78563.9	107405	102274	128680	19562.9	47037.9	77051.2	12390.6	56307.6	92699.1	36076.5	83508.8	88381.7	121990	79577.3	85243.5	97111.3	C00673	ko00030,ko01100
Lmrj002087	247.129	86.09	246.122	C10H18N2O5	[M+H]+	L-Isoleucyl-L-Aspartate	Amino acids and derivatives	Amino acids and derivatives	-	2	316070	311672	409254	532866	484208	556267	473513	470564	534013	364060	473758	426658	427052	448667	492062	486085	445456	461586	385006	457561	466825	-	-
Jmwn002117	331.103	153.02	332.111	C14H20O9	[M-H]-	2-(3,4-dihydroxyphenyl)ethanediol 1-O-β-D-glucopyranoside*	Phenolic acids	Phenolic acids	-	3	28460.8	38894.4	20264	33223.3	44359.5	24090.6	35335	30486.3	40153.8	32661.4	25173.9	31316.6	31295.3	27985.8	52346.5	42111.2	33060.6	52970	41929.9	39606.9	48204.4	-	-
pme3967	312.13	180.088	311.123	C12H17N5O5	[M+H]+	2-(Dimethylamino)guanosine*	Nucleotides and derivatives	Nucleotides and derivatives	2140-67-2	1	915532	838757	974832	1.16623e+06	1.31866e+06	1.33697e+06	1.11135e+06	1.14435e+06	1.10627e+06	1.12176e+06	1.41915e+06	1.12511e+06	1.15897e+06	1.06355e+06	1.3428e+06	1.16401e+06	1.61726e+06	1.25332e+06	1.15889e+06	1.41693e+06	1.24712e+06	-	-
Lmsp003655	521.202	131.049	520.194	C26H32O11	[M+H]+	Dehydrodiconiferyl alcohol-gamma'-O-glucoside	Phenolic acids	Phenolic acids	-	1	216184	191885	191659	184448	148663	141723	184877	188704	184448	110758	214813	119465	184014	230680	169620	140636	146520	147920	130891	131569	156096	-	-
MWSmce341	279.159	149.033	278.152	C16H22O4	[M+H]+	Butyl isobutyl phthalate*	Phenolic acids	Phenolic acids	17851-53-5	1	1.98144e+07	1.92664e+07	1.93741e+07	1.84961e+07	2.13014e+07	2.56364e+07	1.7818e+07	1.90261e+07	1.94365e+07	2.02631e+07	1.94997e+07	2.07673e+07	2.1561e+07	2.05402e+07	2.37065e+07	1.87243e+07	2.4123e+07	1.65258e+07	1.97401e+07	2.32848e+07	1.94175e+07	-	-
MWSmce585	104.071	59.0145	103.063	C4H9NO2	[M+H]+	Methyl 3-aminopropanoate	Amino acids and derivatives	Amino acids and derivatives	4138-35-6	3	2.15665e+07	1.95019e+07	2.41148e+07	2.22206e+07	2.29478e+07	2.31695e+07	2.27143e+07	22747153	2.47089e+07	2.40477e+07	2.35072e+07	2.48524e+07	2.33133e+07	2.51319e+07	2.6069e+07	2.34626e+07	2.25871e+07	2.44774e+07	2.14273e+07	2.57296e+07	2.58317e+07	-	-
MWSmce509	245.108	116.051	246.116	C17H14N2	[M-H]-	3,3'-Diindolylmethane	Alkaloids	Plumerane	1968-05-4	1	1.72437e+06	1.78975e+06	2.26686e+06	2.10011e+06	1.60312e+06	1.9838e+06	2.2248e+06	2.87988e+06	2.42823e+06	1.26385e+06	2.05101e+06	2.0331e+06	1.75756e+06	2.43923e+06	2.90316e+06	2.9489e+06	2.11427e+06	2.81001e+06	3.80263e+06	3.40174e+06	3092645	-	-
pmb0484	104.107	60.0808	104.107	C5H14NO+	[M]+	Choline	Alkaloids	Alkaloids	62-49-7	3	2.59733e+06	2.5835e+06	2.81852e+06	2.87856e+06	2.83784e+06	2.84685e+06	2.74955e+06	2.73679e+06	2.65145e+06	2.74842e+06	2.73968e+06	2.80841e+06	2.87483e+06	2.88536e+06	2.91667e+06	2.72141e+06	2.87928e+06	2.71342e+06	2.50759e+06	3.08943e+06	2.85636e+06	C00114	ko00260,ko00564,ko01100,ko02010
pmd0146	548.371	184.073	547.364	C28H54NO7P	[M+H]+	LysoPC 20:2(2n isomer)	Lipids	LPC	-	3	110840	79053.6	87785	90454.7	93630.6	91702.4	89911.2	105199	92616	101703	110423	110424	88443.8	128148	94465.5	88540.4	71405.3	116267	131914	109194	112505	-	-
Lmhp010908	536.371	184.073	535.364	C27H54NO7P	[M+H]+	LysoPC 19:1	Lipids	LPC	-	2	205548	139280	325320	169033	161439	183808	171659	187402	168349	176146	179061	180188	172782	383353	175205	188508	180971	195703	221443	181388	214955	-	-
MWS2040	94.9808	79.9609	95.9881	CH4O3S	[M-H]-	Methanesulfonic acid	Organic acids	Organic acids	75-75-2	3	172866	181044	238392	180845	167474	211687	212962	199407	257409	191072	222319	228264	214745	202385	193655	220467	244106	189900	174102	213732	204520	C11145	ko00920,ko01100
pmn001671	547.167	223.1	548.174	C23H32O15	[M-H]-	Furanofructosyl-α-D-(6-mustard acyl)glucoside	Phenolic acids	Phenolic acids	-	3	211736	197154	231967	274765	188789	217154	174925	262035	230034	246016	195717	184316	228188	208604	226990	287981	243924	331628	227154	187737	226064	-	-
MWSHY0061	595.164	287.055	594.159	C27H30O15	[M+H]+	Kaempferol-3-O-neohesperidoside*	Flavonoids	Flavonols	32602-81-6	3	101844	117425	41403.6	70414.1	104845	91622.4	143355	128313	107816	144345	67123.4	117629	60896	108531	101701	59850.9	121258	89773.7	104082	84676.6	99140.9	-	-
Wmzn000227	145.062	109.041	146.058	C6H10O4	[M-H]-	2,2-Dimethylsuccinic acid	Organic acids	Organic acids	597-43-3	3	284151	242050	250251	252100	252520	221110	212488	177655	184289	291936	251829	269148	218817	258679	241622	235060	188593	203243	248184	230988	283534	-	-
mws1015	339.072	177.019	340.079	C15H16O9	[M-H]-	Esculin (6,7-Dihydroxycoumarin-6-O-glucoside)*	Lignans and Coumarins	Coumarins	531-75-9	3	24886.9	26846.7	20162.7	31078.4	20149	30282.9	43670.5	38436.9	34158.4	26848.1	32292.9	27850	20834.7	24858.8	38334.9	17521.5	25674.4	34406.2	20765	25666.3	23637.8	C09264	-
mws0628	121.029	92.0268	122.037	C7H6O2	[M-H]-	4-Hydroxybenzaldehyde	Phenolic acids	Phenolic acids	123-08-0	3	150122	83329.5	114867	95578.6	111063	83256	78784.5	106250	173488	180772	108021	122034	125160	89644.5	105367	110017	134674	127317	108406	129983	131855	C00633	ko01100
MWS00204g	104.071	58.0659	103.063	C4H9NO2	[M+H]+	N-Ethylglycine	Amino acids and derivatives	Amino acids and derivatives	627-01-0	3	2.43581e+07	2.25407e+07	2.37016e+07	2.50308e+07	2.53772e+07	2.50592e+07	2.51372e+07	2.49787e+07	2.4273e+07	2.70985e+07	2.73843e+07	2.71706e+07	2.80047e+07	2.91326e+07	2.85481e+07	2.52044e+07	9	2.70984e+07	23481693	2.87338e+07	2.78892e+07	-	-
Sakn003347	609.204	447.15	610.211	C25H38O17	[M-H]-	3,4-Dihydroxyphenylethanol-8-O-(β-D-apinosyl(1→3)-D-glucosyl(1→6)]-β-D-glucoside	Phenolic acids	Phenolic acids	-	3	185584	161487	200866	278736	211488	270830	204722	244573	199900	112248	240893	206837	269275	215834	323128	226376	190678	459353	210764	174447	211055	-	-
pmb0628	613.176	451.1	612.169	C27H32O16	[M+H]+	Eriodictyol-8-C-glucoside-4'-O-glucoside	Flavonoids	Flavanones	-	3	76877.3	55027.7	92273.6	72580.2	79691.6	103848	78964.2	133580	65586.2	101336	74972.9	85635.8	138375	111903	77153.3	84202	67503.2	60751.9	80384.5	80883.2	96444.6	-	-
pmb0880	482.324	341.305	481.317	C23H48NO7P	[M+H]+	LysoPE 18:0(2n isomer)	Lipids	LPE	-	3	18647.8	7974.25	12713.1	10600.5	13303.8	11726	13734.4	14467.6	13304.7	10522.4	14021.6	9907.92	8857.23	14300	11185.6	13040.6	4892.75	13469.4	16067.6	12982.4	14460.6	-	-
Lmhp010040	504.308	363.289	503.301	C25H46NO7P	[M+H]+	LysoPE 20:3	Lipids	LPE	-	3	17844.9	6341.91	12378.4	12071.6	11032.2	11021.6	10370	11954.1	12569.9	13285.4	14411.7	10941.3	8957.09	18622.6	10696.6	10391.2	6712.12	14094.4	16101.6	14452.5	13003.5	-	-
Hmqp005455	297.243	81.07	296.235	C18H32O3	[M+H]+	15(R)-Hydroxylinoleic Acid*	Lipids	Free fatty acids	177931-23-6	3	9	9	9	77169.6	70177.2	95166.2	83336.1	87887.2	69575.6	9	9	9	9	9	9	67877.9	82701.6	73242.1	69253.7	60232.9	56298.7	-	-
pme2746	784.15	437.087	785.157	C27H33N9O15P2	[M-H]-	Riboflavin 5'-Adenosine Diphosphate	Nucleotides and derivatives	Nucleotides and derivatives	146-14-5	3	134010	112493	170385	159444	146834	179536	186049	157952	153970	69992.8	167366	158891	171482	198016	221477	273421	173336	290889	219349	182884	223597	C00016	ko00740,ko01100,ko01110,ko01240
Zmzn000078	168.988	78.9583	169.998	C3H7O6P	[M-H]-	Dihydroxyacetone phosphate	Others	Saccharides	57-04-5	2	105110	114543	128190	81691.6	95452.8	74023.3	205396	119313	104998	106902	156652	108533	91958.4	110346	79778.6	90703.7	82834.1	68081	82131.7	101859	94316.6	C00111	ko00010,ko00040,ko00051,ko00052,ko00561,ko00562,ko00564,ko00640,ko00710,ko00760,ko01100,ko01110,ko01200,ko01230
HJN090	433.115	271.06	434.121	C21H22O10	[M-H]-	Butin-7-O-glucoside*	Flavonoids	Flavanones	-	3	74715	90941.1	105769	76723.3	104315	114780	93982	105032	88025.5	76817.7	76896.4	65766.8	89349.9	74141.9	118371	63887.7	75045	98119.9	79223.5	92300.6	98119.9	-	-
pmn001672	547.167	223.1	548.174	C23H32O15	[M-H]-	Furanofructosyl-α-D-(3-mustard acyl)glucoside	Phenolic acids	Phenolic acids	-	3	188905	177906	183853	233887	174488	212154	149534	185329	223867	191038	178118	159486	197491	212890	191752	192470	226846	309377	157822	194286	168836	-	-
Hmbn002692	517.158	175.04	518.164	C22H30O14	[M-H]-	6'-O-Feruloyl-D-sucrose	Phenolic acids	Phenolic acids	118230-77-6	3	221430	171643	247102	190974	168053	180726	70230.9	145823	162722	213045	223573	193544	163097	187887	154141	192512	139292	242768	153751	180224	190296	-	-
pmn001421	337.093	191.056	338.1	C16H18O8	[M-H]-	3-O-p-Coumaroylquinic acid*	Phenolic acids	Phenolic acids	87099-71-6	1	4.69688e+06	6.16288e+06	6.25582e+06	5.23012e+06	5.09259e+06	5.0996e+06	5.54886e+06	5.35855e+06	5.8675e+06	5.8379e+06	4.01363e+06	5.58625e+06	5.76935e+06	5.4164e+06	5.57211e+06	5.92978e+06	7.804e+06	8.18041e+06	5.19306e+06	5.59704e+06	6.41448e+06	-	-
pme1194	228.098	112.054	227.091	C9H13N3O4	[M+H]+	2'-Deoxycytidine	Nucleotides and derivatives	Nucleotides and derivatives	951-77-9	3	274675	291261	293447	282744	279161	348268	217033	271266	271211	363151	323099	344827	294356	240940	295163	344234	318967	361565	263909	320427	321348	C00881	ko00240,ko01100,ko01232,ko02010
MWS20645	239.103	136.076	238.095	C11H14N2O4	[M+H]+	Gly-Tyr	Amino acids and derivatives	Amino acids and derivatives	658-79-7	3	9	16228.1	212477	67462.3	52051.6	68350	240468	78893	39591.3	36355.8	46093.8	19005.9	43951.5	42873	58842.9	64566	60601.6	54907.2	39487.8	48111.1	40712.3	-	-
MWS3020	145.133	86.0961	144.126	C7H16N2O	[M+H]+	N-Acetylcadaverine	Alkaloids	Alkaloids	32343-73-0	3	1.78427e+06	1.76492e+06	1.8968e+06	1.9366e+06	1.68262e+06	1.8427e+06	1.62933e+06	1.6043e+06	1.58243e+06	1.75791e+06	1.43138e+06	1.57073e+06	1.63612e+06	1.60624e+06	1.74852e+06	1.688e+06	1.68664e+06	1.77518e+06	2.15898e+06	1.73947e+06	1.90714e+06	-	-
MWSmce668	505.994	158.926	506.996	C10H16N5O13P3	[M-H]-	ATP; Adenosine 5'-Triphosphate	Nucleotides and derivatives	Nucleotides and derivatives	56-65-5	3	42299.6	134218	59647.9	36075.4	100531	54296.1	116559	94973.6	127838	166035	82135	127621	145231	82638.3	100583	62885.2	88214	10175.8	78852.2	97179.5	83858.3	C00002	ko00190,ko00195,ko00230,ko00908,ko01100,ko01110,ko01232,ko01240
mws5035	279.17	120.085	278.163	C15H22N2O3	[M+H]+	L-Leucyl-L-phenylalanine	Amino acids and derivatives	Amino acids and derivatives	56217-82-4	3	166629	163748	193788	255907	242200	300075	199548	158335	194027	195048	215205	192284	229551	192931	227326	203957	195631	199547	265582	256662	215175	-	-
pmd0160	454.293	313.274	453.286	C21H44NO7P	[M+H]+	LysoPE 16:0(2n isomer)	Lipids	LPE	-	1	4.97496e+06	2.35428e+06	4.08572e+06	4.07564e+06	3.83484e+06	4.42225e+06	4.05292e+06	4.74398e+06	4.29018e+06	3.7599e+06	4.17495e+06	4.29758e+06	3.04254e+06	5.13563e+06	3.97737e+06	3.70845e+06	2.58051e+06	5.83811e+06	5.91523e+06	4.93654e+06	4.90171e+06	-	-
mws4176	237.123	120.088	236.116	C12H16N2O3	[M+H]+	L-Alanyl-L-Phenylalanine	Amino acids and derivatives	Amino acids and derivatives	3061-90-3	3	9	9	9	157012	106344	180259	9	9	9	34469.8	63363.2	64146.1	96830.2	74023.8	99262.7	137371	102603	147881	133699	112812	109667	-	-
pmn001583	609.146	300.029	610.153	C27H30O16	[M-H]-	Quercetin-3-O-robinobioside	Flavonoids	Flavonols	52525-35-6	1	45559.6	10655.4	361113	293722	69694.5	12893.3	21099.4	89236.2	699360	172604	318703	72463.5	218779	11258.5	40452	310506	90284	187941	5380.61	6702.72	5966.98	-	-
NK10246260	162.055	116.049	161.048	C9H7NO2	[M+H]+	2,4-Dihydroxyquinoline	Alkaloids	Quinoline alkaloids	86-95-3	1	2.60252e+06	1.35015e+06	2.13137e+06	2.35261e+06	2.72533e+06	2.09798e+06	2.22267e+06	3.07333e+06	2.39093e+06	2.97426e+06	2.0697e+06	2.38126e+06	3.20657e+06	3.18784e+06	2.01433e+06	2.3744e+06	3.52018e+06	2.39208e+06	2.38097e+06	2.80048e+06	2.28521e+06	C16716	ko00996
Zmbn005559	349.086	187.034	350.094	C16H18N2O5S	[M-H]-	Indole-3-cyano-2-O-glucoside	Alkaloids	Plumerane	-	1	38148.7	47477.3	44724.7	48914	90478.1	69218.3	64864.3	65069	48244	87500	39463.9	70340	48226	46616.8	57390.2	52719.4	53559.8	32152	62282.9	50755.3	61393.7	-	-
pme1383	170.081	134.06	169.074	C8H11NO3	[M+H]+	Pyridoxine	Others	Vitamin	65-23-6	2	150932	180750	170207	284870	276356	274554	315160	330918	332811	269294	295239	198418	252339	257565	331321	321978	310475	355019	311787	389229	358848	C00314	ko00750,ko01100,ko01240
MWS1900	215.129	153.127	216.136	C11H20O4	[M-H]-	Undecanedioic acid	Lipids	Free fatty acids	1852-04-6	3	13633.7	17160.9	17746.7	23469.7	15996.1	16461.7	17203.6	18936.2	21808.5	16696.8	15749.6	23453	21073.2	13156.9	17394.5	19212.7	14101.5	17863.9	18723.9	21215	17041.4	-	-
Lmhp007840	534.355	184.073	533.348	C27H52NO7P	[M+H]+	LysoPC 19:2	Lipids	LPC	-	3	53411.9	42060.9	53322.3	50095.6	41399.3	48444.1	47807	44295.2	37501.8	34151.4	46149.7	47899.3	35433	40754.6	44202	41211.5	36166.3	58368.8	51690.4	42249.9	43735.6	-	-
MWSmce549	303.252	57.0702	302.246	C17H34O4	[M+H]+	1-Monomyristin	Lipids	Free fatty acids	589-68-4	1	362757	321041	344658	421321	388904	312702	376381	249392	361346	364395	286738	289008	367255	518046	386214	341167	343752	333883	354111	283807	316225	-	-
Zbdn001947	301.092	123.009	302.1	C13H18O8	[M-H]-	Isotachioside*	Phenolic acids	Phenolic acids	31427-08-4	1	105216	160096	138980	113449	128625	146287	142518	142208	157563	100695	124739	115709	96661.6	142960	141199	140048	171655	170851	134912	161383	132737	-	-
Cwjp002695	949.261	449.122	948.254	C43H48O24	[M+H]+	Luteolin-7-O-(2'''-O-rhamnosyl)sophoroside-5-O-glucoside	Flavonoids	Flavones	-	3	247896	255007	249333	301777	271298	216114	224799	181745	205040	186303	275369	209723	244174	235193	175035	258263	208499	184364	170236	211492	203179	-	-
pmb1562	351.253	147.117	350.246	C21H34O4	[M+H]+	1-Stearidonoyl-Glycerol	Lipids	Glycerol ester	-	1	379353	946837	370695	387275	303382	403977	318186	269013	179144	256628	329177	222368	172184	207753	332551	274778	324442	619137	274280	342457	301127	-	-
pmb0883	482.324	341.305	481.317	C23H48NO7P	[M+H]+	LysoPE 18:0	Lipids	LPE	69747-55-3	3	97031.2	32412.3	66846.1	72483.4	70224.1	79773.9	85230.1	101339	77484.1	59506.4	72432.2	75406.3	55142.9	89321.6	72643.4	74626.1	39500.7	100603	120803	103134	97747.4	-	-
Lmmp004382	371.206	191.142	370.199	C19H30O7	[M+H]+	3-Oxo-α-ionol-β-D-glucoside	Terpenoids	Sesquiterpenoids	-	3	152359	134567	137787	108230	124267	135710	164789	129268	130864	154814	133741	112260	137326	144900	151057	106994	131026	106167	163174	153418	130478	-	-
Lmhp009802	504.308	363.289	503.301	C25H46NO7P	[M+H]+	LysoPE 20:3(2n isomer)	Lipids	LPE	-	3	14900.1	4125.08	12327.8	10053.1	12557.7	9810.54	14008.8	12220.4	13363.7	11709.5	11892.1	17628.6	8625.66	14787.1	10112.5	13716.4	8138.06	11749.4	17919.4	14289.9	15969.6	-	-
mws1336	138.055	120.044	137.048	C7H7NO2	[M+H]+	4-Aminobenzoic acid	Phenolic acids	Phenolic acids	150-13-0	3	114684	197231	180118	195628	191145	216544	191885	194208	209481	169669	185594	141338	172252	239063	210094	199069	175657	228469	217255	182531	177019	C00568	ko00790,ko01100,ko01240
Lmbn002072	159.066	97.0659	160.074	C7H12O4	[M-H]-	2-Propylsuccinic acid	Organic acids	Organic acids	618-57-5	2	663912	690056	779405	888405	639216	795247	816710	881068	641005	749672	758498	602036	767727	637219	1.01857e+06	797265	619238	1.00538e+06	692426	688365	835789	C16657	-
pme3732	244.093	112.05	243.085	C9H13N3O5	[M+H]+	Cytidine	Nucleotides and derivatives	Nucleotides and derivatives	65-46-3	2	2.77867e+06	1.88769e+06	1.76445e+06	3.30047e+06	1.75039e+06	2.90754e+06	2.21672e+06	1.98217e+06	1.83549e+06	1.26892e+06	2.29858e+06	2.14984e+06	1.69223e+06	1.57274e+06	2.21891e+06	2.17963e+06	2.23692e+06	3.63273e+06	2.07533e+06	1.67963e+06	1.75309e+06	C00475	ko00240,ko01100,ko01232,ko02010
Lhnn101214	450.089	96.959	451.097	C17H25NO9S2	[M-H]-	4-Phenylbutyl glucosinolate	Others	Glucosinolates	-	3	262131	273489	218946	252158	348884	188080	314647	240733	359732	234140	127441	196279	240938	230421	192585	282712	419474	350478	239372	298965	258070	-	-
mws0972	131.071	85.0659	132.079	C6H12O3	[M-H]-	6-Hydroxyhexanoic acid	Organic acids	Organic acids	1191-25-9	3	46292.9	51962.9	50792.3	82302.6	68384.2	67493.8	69784.9	85374.4	58262.9	56540.9	52631.5	51887.8	79009.6	54585.4	42939.5	63647.9	56587.1	74581.5	66073.2	53451.2	65327.1	C06103	-
Lmxp011770	279.159	149.023	278.152	C16H22O4	[M+H]+	Diisobutyl phthalate*	Phenolic acids	Phenolic acids	84-69-5	1	2.24317e+07	2.123e+07	2.16568e+07	2.04746e+07	2.19545e+07	2.22581e+07	2.03392e+07	2.06184e+07	2.00468e+07	2.22208e+07	1.97759e+07	1.87442e+07	2.19532e+07	2.5499e+07	2.71789e+07	2.48616e+07	2.05019e+07	1.77747e+07	1.85164e+07	2.1173e+07	2.33452e+07	C15205	-
mws0237	187.098	125.097	188.105	C9H16O4	[M-H]-	Azelaic acid	Organic acids	Organic acids	123-99-9	1	345014	357699	433797	423400	363845	421597	423676	399668	390520	349158	363232	374417	439185	377866	439766	387996	419594	434491	323231	372570	407773	C08261	-
Wbmp003302	165.09	91.0528	164.084	C10H12O2	[M+H]+	Frambinone	Others	Ketone compounds	-	3	1.79836e+06	1.39765e+06	1.24213e+06	1.47902e+06	766259	916065	1.502e+06	1.09133e+06	1.8607e+06	1.74629e+06	963934	1.41408e+06	967720	1.3236e+06	939238	1.52206e+06	1.8395e+06	2.01024e+06	1.11486e+06	1.21207e+06	1.3977e+06	-	-
Lmhp009526	515.322	261.221	514.314	C27H46O9	[M+H]+	2-α-Linolenoyl-glycerol-1-O-glucoside	Lipids	Glycerol ester	-	2	36786.7	46427.4	25063	51800.3	62172.1	73105.3	65479.1	62264.7	59314.8	32060.8	30114.8	34654.8	45235	49767.2	51832.3	41939.7	40343.5	29096.4	61338.9	49292.9	52166.4	-	-
Latp011219	149.096	121.064	148.088	C10H12O	[M+H]+	3,5-Dimethyl-2,3-dihydrobenzofuran	Others	Others	-	3	1.17104e+06	1.09536e+06	1.13248e+06	1.28094e+06	1.25813e+06	1.09332e+06	1.21797e+06	1.19642e+06	1.09499e+06	1.36295e+06	1.18842e+06	1.03633e+06	1.0011e+06	947486	1.0036e+06	1.04934e+06	1.15933e+06	1.04802e+06	1.09519e+06	1.33998e+06	1.10856e+06	-	-
Lmfn003760	477.067	301.037	478.075	C21H18O13	[M-H]-	Quercetin-4'-O-glucuronide	Flavonoids	Flavonols	201463-36-7	3	31286.1	38547.8	25299.1	50593.6	47837.3	37603	20509.5	45994.6	41016	47616.8	32197.6	34170.8	45110.1	37967.1	35423.1	46639.1	97139.5	40506.9	36099	44400.5	44634.1	-	-
MWSHY0075	437.142	275.089	436.137	C21H24O10	[M+H]+	Phloretin-2'-O-glucoside (Phlorizin)	Flavonoids	Chalcones	60-81-1	3	65602.1	57956.7	54883.7	77635.6	71472.3	50509.9	62184.7	87213	87476.9	54211.6	13638.9	65371.3	34034.6	69253.5	86044.6	66231.2	63191	100217	60586.7	76471.6	67232.3	C01604	ko00941,ko01110
Lmhp002031	245.186	86.0954	244.179	C12H24N2O3	[M+H]+	L-Leucyl-L-Leucine	Amino acids and derivatives	Amino acids and derivatives	3303-31-9	3	293063	267502	314650	451474	324899	507996	338450	359732	345468	270925	397862	313886	415113	394846	411529	463752	384182	593906	349079	405434	441916	-	-
pmf0437	438.02	96.9601	439.028	C11H21NO11S3	[M-H]-	Glucocheirolin	Others	Glucosinolates	15592-36-6	3	1.7745e+06	1.35474e+06	1.26682e+06	1.85528e+06	3.32067e+06	2.40022e+06	1.14835e+06	1.06911e+06	1.79624e+06	2.10045e+06	2.64276e+06	2.79872e+06	1.77223e+06	1.63341e+06	1.83583e+06	1.335e+06	1.40555e+06	811726	1.48431e+06	1.87835e+06	1.67267e+06	C08405	-
Hmcp001658	727.171	479.11	726.164	C31H34O20	[M+H]+	Isorhamnetin-3-O-(6''-malonyl)glucoside-7-O-glucoside	Flavonoids	Flavonols	-	1	324684	294253	270058	447231	408599	369962	311505	282451	373984	367446	436048	322454	453510	364657	412371	322694	313272	387013	419424	331331	374119	-	-
Lcln000177	418.085	96.9604	419.092	C13H25NO10S2	[M-H]-	6-hydroxyhexyl glucosinolate	Others	Glucosinolates	-	3	240446	177305	252672	342395	152930	229368	165406	266336	153493	76539.4	178740	185918	138874	231108	215710	245093	120083	344411	152780	171271	135198	-	-
MWS1962	153.127	83.0474	152.12	C10H16O	[M+H]+	cis-Citral	Organic acids	Organic acids	5392-40-5	3	51370.9	60281.2	54088.4	48433.9	57419.2	48836.9	47279.7	43309.3	50768.7	9	9	9	46753.8	61876.3	44548.2	48229.6	53306.9	47391.3	61346.6	51456.6	49420.1	C09847	ko01110
pme2559	174.041	88.0404	175.048	C6H9NO5	[M-H]-	N-Acetyl-L-Aspartic Acid	Amino acids and derivatives	Amino acids and derivatives	997-55-7	3	68425.6	156465	165541	140153	210482	162766	124075	153775	59334.6	170237	147922	121157	139044	137599	190848	117062	131254	106703	141804	112147	124507	C01042	ko00250,ko01100
pme3033	104.071	58.0651	103.063	C4H9NO2	[M+H]+	N,N-Dimethylglycine*	Amino acids and derivatives	Amino acids and derivatives	1118-68-9	3	2.31918e+07	2.21846e+07	2.42419e+07	2.42398e+07	2.377e+07	2.47521e+07	2.3899e+07	2.43736e+07	2.53607e+07	2.73412e+07	2.50689e+07	2.71271e+07	2.76671e+07	2.76305e+07	2.87265e+07	2.53959e+07	2.68352e+07	2.3622e+07	2.24731e+07	2.74089e+07	2.81079e+07	C01026	ko00260,ko01100
pmp000593	595.166	287.055	594.159	C27H30O15	[M+H]+	Luteolin-7-O-rutinoside*	Flavonoids	Flavones	3563-98-2	3	103949	87181.7	38833.5	35303.5	123472	98737.7	101334	118580	205098	47167.6	56037.9	43676.6	39886.6	84523.3	59670.6	66214.6	90910.8	129920	98747	96428.5	118967	-	-
Zmhn001883	329.088	209.042	330.095	C14H18O9	[M-H]-	Vanillic acid-4-O-glucoside	Phenolic acids	Phenolic acids	32142-31-7	3	100668	90023.5	74491.3	82095.8	85079.6	78061.8	100725	73758.5	100096	93825.4	101388	84987.5	109032	86874.8	98661.3	96180.1	80171.8	102102	91462	112155	92357.1	-	-
pmp001246	472.218	251.09	472.218	C22H34NO10+	[M]+	Sinapine-4-O-Glucoside	Alkaloids	Phenolamine	-	2	298759	250330	165568	360376	377359	320719	196664	254025	256667	320946	338262	340781	221646	319765	277033	178113	210295	148641	243882	309623	278020	-	-
pme3017	104.071	58.0651	103.063	C4H9NO2	[M+H]+	2-Aminoisobutyric acid*	Organic acids	Organic acids	62-57-7	3	2.38512e+07	2.32632e+07	2.38764e+07	25630374	2.55979e+07	2.71323e+07	2.53973e+07	2.52775e+07	2.50664e+07	2.78686e+07	2.61015e+07	2.56547e+07	2.43779e+07	2.88222e+07	2.90294e+07	2.52308e+07	2.71987e+07	2.49373e+07	22656029	2.80533e+07	2.80683e+07	C03665	-
pmb0197	298.115	166.072	297.107	C11H15N5O5	[M+H]+	N7-Methylguanosine	Nucleotides and derivatives	Nucleotides and derivatives	20244-86-4	3	54613.8	81689.7	57957.3	80743.4	70752.4	65609.3	116933	118046	85819.8	57137.7	64644.3	46617.8	102111	84575	46042.3	74674.8	61344.5	108970	69163.1	85819.8	85622.7	C20674	-
mws0983	326.305	62.0601	325.298	C20H39NO2	[M+H]+	N-Oleoylethanolamine	Alkaloids	Alkaloids	111-58-0	2	131052	218631	136109	216733	204599	324205	173101	241719	230480	161565	135926	119992	179248	141886	205305	179847	231040	162069	311009	263110	248429	C20792	-
Hmmn003964	359.135	197.08	360.142	C16H24O9	[M-H]-	7-Deoxyloganic acid	Terpenoids	Monoterpenoids	22487-36-1	3	93200.4	95053.7	91615.1	84744.9	90889.5	77066.1	84211.1	109812	81256.7	62777.1	65059.5	80214.5	103326	74103.5	112654	122430	93627.4	91061	93843.6	88414.1	110770	C11636	ko00902,ko01110
Zbqn006094	299.02	243.031	300.027	C15H8O7	[M-H]-	Pseudopurpurin(1,2,4-trihydroxy-3-carboxyanthraquinone)	Quinones	Anthraquinone	476-41-5	3	5625.38	6324.78	12645.3	12630.3	12318.5	6373.55	6132	9813.94	18871	12162	10141	7016.42	17022	8271.89	8130.43	11375.1	6159.49	15705.9	6790.22	5789.12	5403.75	C10394	-
Lcln000186	494.08	96.965	495.087	C18H25NO11S2	[M-H]-	2-benzoyloxy-1-ethyl glucosinolate	Others	Glucosinolates	-	3	9	9	9	53887	45217.2	61797.9	60276.2	71169.4	53130	27596.8	38690.6	38381.7	38366.8	58469.1	75736.2	64750.5	39023	48313	50292.6	39812.3	47903.2	-	-
Zmgn000173	149.046	75.0088	150.053	C5H10O5	[M-H]-	D-Ribose	Others	Saccharides	50-69-1	3	151282	190842	164981	164743	161127	131152	143488	142656	161325	161127	134568	122198	123737	171075	162363	164751	142960	152020	149278	166409	130664	C00121	ko00030,ko01100,ko02010
Lcln000187	492.06	96.9592	493.071	C18H23NO11S2	[M-H]-	2-benzoyloxy-3-butenyl glucosinolate	Others	Glucosinolates	-	3	149972	134056	85977.2	9	9	9	110404	119783	121168	188379	126863	133450	179849	120106	161163	93831.2	83946.1	47822.2	157434	162607	129078	-	-
pme0109	212.092	166.086	211.084	C10H13NO4	[M+H]+	Methyldopa	Amino acids and derivatives	Amino acids and derivatives	555-30-6	3	106429	16787.4	96227.1	86112.5	99128.5	84266.6	86446.9	82989.8	81944.2	103485	103298	88635.7	95423.7	88251.6	82629.7	93634.9	93333.3	82563.1	87343.8	104359	83591.6	C07194	-
Wafn002319	515.14	323.077	516.148	C22H28O14	[M-H]-	4-O-(3'-O-alpha-D-Glucopyranosyl)caffeoylquinic acid	Phenolic acids	Phenolic acids	1401352-63-3	3	70695	61966.5	72482.1	77591.4	69364.1	71438	67714.8	62649.2	65982.4	57298.2	51729.9	60914.5	50005.8	66784.8	82189	67924.3	59204.1	120119	75275.8	66784.8	85062.5	-	-
Lmcp002302	312.13	180.088	311.123	C12H17N5O5	[M+H]+	N6-(2-Hydroxyethyl)adenosine*	Nucleotides and derivatives	Nucleotides and derivatives	4338-48-1	1	1.03863e+06	999793	1.45899e+06	1.22076e+06	1.40109e+06	1.32093e+06	1.36343e+06	1.45638e+06	1.42938e+06	1.32656e+06	1.34143e+06	1.31554e+06	1.39004e+06	1.25966e+06	1.48419e+06	1.25847e+06	1.66502e+06	1.31981e+06	1.28512e+06	1.56401e+06	1.26821e+06	-	-
Hmdn001667	463.052	300.99	464.059	C20H16O13	[M-H]-	Ellagic acid-4-O-glucoside	Tannins	Tannin	-	3	53729.6	24747.8	52868.5	20795.9	12908.9	42990.3	32917.3	46660.8	24331.3	55711.9	32055.5	42990.3	53293.2	19361.9	30403.8	49132.3	39083.2	55869.4	35377.8	45205.3	41925.2	-	-
Lmdp004892	535.108	287.055	534.101	C24H22O14	[M+H]+	Kaempferol-3-O-(6''-malonyl)galactoside*	Flavonoids	Flavonols	-	3	78254.3	71714.6	60700.7	108843	83648.3	106534	75595.6	79115.2	73456.7	75284.1	58884.7	61607.8	75773.2	50300.2	92159	63970.9	67511.6	55822.2	65626.6	79168.1	63309.4	-	-
Lmgn000160	131.046	70.0297	132.054	C4H8N2O3	[M-H]-	3-Ureidopropionic Acid	Organic acids	Organic acids	462-88-4	3	134926	129345	130112	161909	150035	144592	131206	141158	146077	131192	141502	148437	131860	128169	134926	120928	153308	158187	109339	140233	128905	C02642	ko00240,ko00410,ko00770,ko01100
Lmmn003398	489.107	285.04	490.111	C23H22O12	[M-H]-	Kaempferol-3-O-(6''-O-acetyl)glucoside	Flavonoids	Flavonols	-	3	139729	142929	156326	170130	190073	181746	134295	126813	134295	140435	145364	160711	157058	144851	217295	120610	115095	137762	173074	166716	136266	-	-
MWS5231	243.161	181.158	244.167	C13H24O4	[M-H]-	Tridecanedioic acid	Lipids	Free fatty acids	505-52-2	1	30358.8	31841.1	32773.9	28320	34330.4	33482.6	31647.2	29895	31045.4	29130.7	35570.4	30318.5	35829.4	38568.7	33345.3	31858.4	32194.4	32563.5	36654.5	43774.6	34678.1	-	-
mws0704	140.012	78.9591	141.019	C2H8NO4P	[M-H]-	O-Phosphorylethanolamine	Alkaloids	Alkaloids	1071-23-4	3	92414	82629.6	92414	49940.3	57949.2	58283.7	61526.4	70958.2	58664.4	115180	118861	95864.4	76743.1	62571.9	70959.4	79135.5	70578.6	78731.3	68652.2	72225.5	56552.4	C00346	ko00563,ko00564,ko00600,ko01100
Zmbp003483	296.114	134.06	295.106	C14H17NO6	[M+H]+	Indican	Alkaloids	Plumerane	487-60-5	2	476699	454954	415503	528774	547060	238654	373329	503848	607723	869099	481675	432738	680266	517135	616275	283652	508528	284794	862122	695666	702531	C08481	-
pmf0289	336.167	148.061	335.159	C15H21N5O4	[M+H]+	Riboprine	Nucleotides and derivatives	Nucleotides and derivatives	7724-76-7	3	42670.4	40145.4	50003.5	37852	32907.5	41694.3	47315.3	35315.2	37202	53274.4	28207	40814.4	50453.1	43337.3	43938.6	49628	51050.2	44335.3	50849.4	42397.9	40309	C16427	ko00908,ko01110
Lmsn012425	471.348	277.217	472.355	C30H48O4	[M-H]-	3,7-Dihydroxyolean-12-en-28-oic acid (Rubusic acid)	Terpenoids	Triterpene	23984-26-1	3	3521.76	4090.68	3136.98	15522.4	9262.37	15670.2	16331.3	27597.4	14431.2	4583.21	3352.79	4511.77	5501.12	10977.8	11783.7	17988.1	10996.7	17580.3	9838.55	8537.6	7674.19	-	-
mws0437	151.061	59.0139	152.069	C5H12O5	[M-H]-	D-Arabitol*	Others	Saccharides	488-82-4	3	98808.6	140385	93780.3	264350	288034	142913	166943	329495	325749	97384.9	142820	111296	57226.1	136591	125371	120575	149871	102714	111296	127737	99446	C01904	ko00040,ko01100
mws0213	151.061	59.0139	152.069	C5H12O5	[M-H]-	Ribitol*	Others	Saccharides	488-81-3	3	98808.6	140385	93780.3	264350	288034	142913	166943	329495	325749	97384.9	142820	111296	57226.1	136591	125371	120575	149871	102714	111296	127737	99446	C00474	ko00040,ko00740,ko01100
pme0513	151.061	59.0139	152.069	C5H12O5	[M-H]-	Xylitol*	Others	Saccharides	87-99-0	3	98808.6	140385	93780.3	264350	288034	142913	166943	329495	325749	97384.9	142820	111296	57226.1	136591	125371	120575	149871	102714	111296	127737	99446	C00379	ko00040,ko01100,ko02010
HJN087	433.12	271.065	434.121	C21H22O10	[M-H]-	Naringenin-4'-O-glucoside*	Flavonoids	Flavanones	-	3	114604	138013	126727	139176	116018	144463	139255	153538	117370	130624	118983	107954	116800	132776	171356	134795	108602	121726	139559	122213	108511	-	-
pmf0283	121.051	59.0139	122.058	C4H10O4	[M-H]-	Meso-Erythritol*	Others	Saccharides	149-32-6	3	9	9	9	964214	1.10656e+06	1.03852e+06	753134	917802	752329	9	9	9	815589	985713	749076	9	9	9	916216	780861	716789	-	-
pme2122	112.087	95.0604	111.08	C5H9N3	[M+H]+	Histamine	Alkaloids	Alkaloids	51-45-6	3	34637	30444.6	22721.8	23765.9	26022.7	26025.7	25347.4	36992.2	37146.7	34694.5	29768.6	22378.8	26475.1	25229	35742.7	21576	32753.6	30895.5	34150.7	42792	35093.2	C00388	ko00340,ko01100,ko01110
Lmjn003562	693.204	175.04	694.211	C32H38O17	[M-H]-	3,6'-Diferuloylsucrose	Phenolic acids	Phenolic acids	107172-40-7	3	311595	258955	226243	105165	100429	100936	137840	113709	131076	135517	131453	232486	138011	164762	134725	147227	108734	104724	179981	164673	139325	-	-
mws1383	243.088	145.076	242.08	C12H10N4O2	[M+H]+	Lumichrome	Alkaloids	Alkaloids	1086-80-2	2	141882	170259	153078	163142	210725	172344	177953	149955	145269	128714	128939	146935	187962	169217	112469	84400.3	122537	94754.6	72378.2	93543.9	81827.3	C01727	ko00740
pme1598	463.125	301.071	464.132	C22H24O11	[M-H]-	Hesperetin-5-O-glucoside	Flavonoids	Flavanones	69651-80-5	3	3.45057e+06	2.65284e+06	2.49382e+06	4.29042e+06	3.1987e+06	3.46842e+06	2.57539e+06	3.31139e+06	3.00087e+06	5.59668e+06	3.4814e+06	3.80671e+06	3.60292e+06	3.10091e+06	3.56518e+06	2.23698e+06	3.38792e+06	4.20425e+06	3.3134e+06	4.22191e+06	4.13644e+06	-	-
MWSmce416	436.041	96.9603	437.048	C12H23NO10S3	[M-H]-	4-Methylsulfinylbutyl glucosinolate (Glucoraphanin)	Others	Glucosinolates	21414-41-5	1	4.04244e+06	4.09271e+06	4.40721e+06	5.1643e+06	7.86724e+06	6.27248e+06	4.06716e+06	5.49904e+06	6.66955e+06	4.77212e+06	7.12202e+06	5.3997e+06	5.75745e+06	4.99788e+06	5.01033e+06	4.09374e+06	4.3459e+06	2.12109e+06	4.25702e+06	4.26414e+06	5.29399e+06	C08419	-
Zmgn000216	125.001	78.96	126.008	C2H7O4P	[M-H]-	2-Hydroxyethylphosphonic acid	Organic acids	Organic acids	22987-21-9	3	344955	201611	222592	214806	219077	180516	111367	41689	115596	185600	244631	244549	137737	151290	91835.1	106158	45860.5	78547.5	132472	161593	170998	C06451	ko00440,ko01100,ko01110
pmb3075	319.082	145.03	320.09	C16H16O7	[M-H]-	3-O-p-Coumaroylshikimic acid	Phenolic acids	Phenolic acids	-	3	86632.6	87630	70945.2	102627	86297.1	73775.2	84426.3	79703	85365.5	76043.3	54855.9	89385.8	127571	108476	116261	82850.5	118628	101162	75948.5	90839.1	71108.3	-	-
MWSmce134	453.347	453.347	454.345	C30H46O3	[M-H]-	3-Oxolup-20(29)-en-28-oic acid (Betulonic acid)*	Terpenoids	Triterpene	4481-62-3	3	10748.6	48893.5	36122	9	8266.11	10243.7	9	9	9	3115.91	9	13365.3	7874.22	44029.2	11411.9	14849.9	8599.52	79985.7	16757.8	13967.7	18118.6	-	-
Zmln001187	436.069	96.9626	437.081	C16H23NO9S2	[M-H]-	3-Phenylpropyl Glucosinolate	Others	Glucosinolates	499-27-4	3	156544	191314	159003	9	9	9	181486	165726	136404	171941	140175	186528	179298	83150.8	225703	161963	202277	138768	180845	139026	159297	C17273	-
pmn001370	681.24	519.188	682.247	C32H42O16	[M-H]-	Pinoresinol-4,4'-O-di-O-glucoside	Lignans and Coumarins	Lignans	63902-38-5	3	375852	290312	399521	357235	348152	391187	336474	372983	260155	171941	274026	327811	286807	364598	286938	261092	256071	340019	281714	244169	317869	-	-
pmb2799	295.228	195.138	296.235	C18H32O3	[M-H]-	12,13-Epoxy-9-Octadecenoic Acid	Lipids	Free fatty acids	6799-85-5	1	26020.1	29567.8	34859.6	37950.6	22561.5	34226.7	37155.9	23192.1	23722.8	23270.3	15014.8	19091.1	20060.1	16934.8	28785.3	30390.1	43849.7	50050	31473	32153	25084.4	C14826	ko00591,ko01100
Wafp002988	323.16	177.055	322.153	C16H22N2O5	[M+H]+	1-O-Feruloyllysine	Alkaloids	Phenolamine	-	2	127567	94124.5	91605.4	91398.7	85358.8	146013	54487.2	60968.9	78391.1	134425	91219.6	94574.1	71324.9	38552.2	57850.7	56929.6	65301.7	61168.3	83561.6	106009	86668.4	-	-
Lmbn003970	329.233	211.136	330.241	C18H34O5	[M-H]-	9,12,13-TriHOME; 9(S),12(S),13(S)-Trihydroxy-10(E)-octadecenoic acid	Lipids	Free fatty acids	97134-11-7	3	7672.88	15337.9	11248.5	33702.6	9557.23	33465.1	21169.7	11402.7	13508.6	9	9	9	11722.8	10522.6	15283.1	31438.3	26745.6	34316.2	16134.5	14950.4	19242	C14833	ko00591
Zmtn001464	204.031	160.039	205.037	C10H7NO4	[M-H]-	4,8-Dihydroxyquinoline-2-carboxylic acid	Organic acids	Organic acids	59-00-7	3	59065.7	45019.6	72700	89524.1	80129.1	71571.1	62008.5	33482	93294.5	51844.7	60739.4	54766.9	56056.2	57729.2	93682.2	33587.5	35620.6	95740.1	55207.2	57010.9	69928.4	C02470	ko00380
pmn001695	371.098	249.063	372.106	C16H20O10	[M-H]-	Trihydroxycinnamoylquinic acid	Phenolic acids	Phenolic acids	-	3	37835.9	40602.5	24434.7	62817.1	117204	63860.1	42892.1	32928.8	43484.9	22960.4	21419.6	26796.4	30833.3	37307.1	53538.4	39074	26487	37842.5	43451.5	47909.4	36649.2	-	-
mws0066	315.051	151.004	316.058	C16H12O7	[M-H]-	Isorhamnetin; 3'-Methoxy-3,4',5,7-Tetrahydroxyflavone	Flavonoids	Flavonols	480-19-3	2	5688.54	7352.48	6573.23	9894.47	10031.8	9722.3	10998	12481.4	9590.96	5810.59	4291.63	10724.4	10646.9	7184.35	15652.1	10420.1	9819.23	12230.9	9927.59	11286.9	8631.43	C10084	-
MWSmce355	211.062	181.014	212.069	C10H12O5	[M-H]-	Methyl Syringate	Phenolic acids	Phenolic acids	884-35-5	3	33470.4	38767.8	30952.9	28615	29987.6	23417.1	21401.5	26152.9	7057.38	40550.2	24214.3	32102.3	47217.4	25084.1	41436.3	26395.8	23546.2	29695.3	30821.5	23598.6	28753.8	-	-
Hamp012107	284.295	88.0766	283.288	C18H37NO	[M+H]+	Stearamide	Alkaloids	Alkaloids	124-26-5	3	87371.4	28343.9	23812	56533.7	23840.9	18376.6	22173.9	12662.2	21851.8	26493.4	31515.2	13535.7	16142.9	19174.7	31655.4	14478.8	22247.5	13553.1	38343	36726.9	29541.7	C13846	-
pme2996	161.024	117.035	162.032	C9H6O3	[M-H]-	4-Hydroxycoumarin	Lignans and Coumarins	Coumarins	1076-38-6	3	83937.1	94238.9	111835	259610	234102	250695	164442	168085	178025	101131	78919.9	128224	174533	202531	264379	165500	170211	180350	192068	146612	176472	C20414	-
pme0124	173.092	116.071	172.085	C7H12N2O3	[M+H]+	L-Glycyl-L-proline	Amino acids and derivatives	Amino acids and derivatives	704-15-4	3	105100	114810	125794	111893	100624	125412	123828	164856	165968	91145.6	132703	88836.4	147082	100476	114465	104269	104780	102217	115047	132703	101353	-	-
MWSmce096	219.17	81.0684	218.167	C15H22O	[M+H]+	Nootkatone	Terpenoids	Sesquiterpenoids	4674-50-4	3	26832.2	36276	32405	25915.9	28152.3	27835.7	29087.9	22398.5	32849.6	41083.7	50290.6	47234.7	32194.6	33687.3	45432.3	22408.4	38593.5	26535.8	35873.2	32096.4	27313.5	C17914	-
pmf0557	327.045	171.055	350.034	C16H11N2NaO4S	[M-Na]-	Orange I	Alkaloids	Alkaloids	523-44-4	3	12904.3	15827.7	12388.2	16309.1	11280.5	10034.4	18787.2	17609.5	16584.3	9417.89	20647.4	9213.89	11495	9827.69	20106.3	9	9	9	13537.2	10688.5	13790.6	C19371	-
pme3007	402.995	158.925	404.002	C9H14N2O12P2	[M-H]-	Uridine 5'-diphosphate	Nucleotides and derivatives	Nucleotides and derivatives	27821-45-0	3	123943	108857	108484	62924.6	61789	75212	64717.9	97819.2	84311.1	113535	94161.6	112921	102822	107729	104706	81347	85695.8	57161.6	90671.2	76967.6	101288	C00015	ko00240,ko00908,ko01100,ko01232,ko01240
MWS201479	239.103	136.076	238.095	C11H14N2O4	[M+H]+	Tyr-Gly	Amino acids and derivatives	Amino acids and derivatives	673-08-5	3	484354	366167	432533	366685	348202	285825	316386	349882	392082	303049	679124	417411	231560	296127	410601	358587	376279	305415	254615	296494	225980	-	-
Lmlp002205	197.118	161.096	196.11	C11H16O3	[M+H]+	Isololiolide	Terpenoids	Monoterpenoids	38274-00-9	3	51990.5	44778.9	51868.8	39946.3	42331.5	42936.2	50310.4	37120.7	31447.5	44347.5	42927	29252.8	35773.5	47099.8	37494.2	43528.5	44618.8	44954.9	48378.2	38093.2	49336.2	-	-
Hmjp000461	265.082	103.04	264.084	C10H16O8	[M+H]+	3-O-Glucoside-3-hydroxy-y-butyrolactone	Others	Lactones	-	3	717114	830966	557623	637633	552138	598529	631087	489807	718052	720747	554735	587536	641302	670507	690499	717114	662889	589705	800892	636177	635470	-	-
HJN086	449.11	287.057	450.116	C21H22O11	[M-H]-	Eriodictyol-3'-O-glucoside	Flavonoids	Flavanones	-	3	69495	63390.4	76203.7	82865.2	81511.6	83518.5	68716.9	85566.5	72033	59913.8	36350.9	76098.7	74746	85853	107460	66770.6	74788.9	114283	72044.2	54993.2	60955.1	-	-
pmn001686	287.223	241.222	288.23	C16H32O4	[M-H]-	10,16-Dihydroxypalmitic acid	Lipids	Free fatty acids	3233-90-7	3	4595.71	4015.6	5087.66	4983.68	6753.7	7073.6	6814.09	6837.08	6671.31	4291.45	3372.07	3929.38	4588.99	6424.87	5409.86	4257.56	7213.6	4589.31	5643.54	6610.71	5028.2	C08285	ko00073
Zmdp000446	265.085	119.017	264.078	C9H16N2O5S	[M+H]+	γ-L-Glutamyl-S-methyl-L-cysteine	Amino acids and derivatives	Amino acids and derivatives	-	3	62714.4	53730	29770.5	59745	40086.8	60178.5	55966.8	43173.2	41779.8	56250	27876.4	50822.7	45954.2	23475.5	60171	72322.4	73152.1	75852.9	30738.1	39531.6	39516.4	-	-
Lhnn101115	422.025	358.027	423.033	C11H21NO10S3	[M-H]-	3-(Methylsulfinyl)propyl glucosinolate	Others	Glucosinolates	-	2	1.50308e+07	1.39588e+07	1.11275e+07	1.34814e+07	1.90524e+07	1.42837e+07	1.11535e+07	1.25005e+07	1.52564e+07	1.93286e+07	1.54158e+07	1.79552e+07	2.069e+07	1.37442e+07	1.74454e+07	1.01923e+07	1.347e+07	5.33096e+06	1.48499e+07	1.8479e+07	1.44772e+07	-	-
HJAP064	565.118	317.076	564.111	C25H24O15	[M+H]+	Isorhamnetin-3-O-(6''-malonyl)glucoside	Flavonoids	Flavonols	-	2	109768	61026.2	90131.8	135143	122166	102362	78714.4	80437.5	86179.2	92253.2	94786.9	116296	89900	109579	100419	76048.7	71518.8	81351.9	85273	112381	96118.7	-	-
Lmhp009890	546.355	184.073	545.348	C28H52NO7P	[M+H]+	LysoPC 20:3	Lipids	LPC	1199257-41-4	2	86230.2	63270.3	80685.3	62649.9	89181.9	73724.2	71798.6	80700.6	72813.4	80768.7	81309.1	85853.6	77714.4	97822.3	80880.1	65031.5	62049.3	83987.6	110152	86880.2	87365.3	-	-
pme3351	144.067	126.056	145.074	C6H11NO3	[M-H]-	Allysine(6-Oxo DL-Norleucine)	Amino acids and derivatives	Amino acids and derivatives	1962-83-0	3	45695.3	83255.2	90021.2	67205.8	63853.9	38660.7	77481.6	62462.3	43249.5	59676.3	53594.4	71263.2	69755.7	66726.8	61448.5	67922.4	72132.4	77882.8	53125.6	61705.7	70505.6	C04076	ko00300,ko00310,ko00960,ko01100,ko01110,ko01230
pmb0786	180.087	163.06	179.079	C6H13NO5	[M+H]+	D-Glucosamine	Others	Saccharides	3416-24-8	3	6.85121e+06	9.96862e+06	6.54828e+06	8.31503e+06	7.38659e+06	7.29692e+06	9.00323e+06	7.77763e+06	5.69044e+06	6.14373e+06	6.2838e+06	6.28054e+06	4.75843e+06	4.69944e+06	5.24906e+06	5.26742e+06	6.29622e+06	4.34355e+06	7.63552e+06	7.09042e+06	9.25254e+06	C00329	ko00520,ko01100,ko01250
MWS201414	230.115	70.0659	229.106	C9H15N3O4	[M+H]+	Pro-Asn	Amino acids and derivatives	Amino acids and derivatives	107856-82-6	3	102182	93470.6	123129	136303	120212	163458	84277.5	108355	163986	132418	144080	147615	58941.8	55384.6	130706	70224.3	133545	137099	91325.1	72133.8	72225.8	-	-
Lmdp003286	465.102	303.061	464.096	C21H20O12	[M+H]+	Isohyperoside*	Flavonoids	Flavonols	35589-21-0	1	7.96417e+06	6.22938e+06	4.91447e+06	8.32445e+06	6.07648e+06	7.66537e+06	5.51235e+06	5.45662e+06	7.71949e+06	1.05521e+07	7.91417e+06	8.68927e+06	7.60962e+06	7.55474e+06	5.75717e+06	6.56957e+06	5.7418e+06	5.66053e+06	5.99446e+06	7.66641e+06	7.80314e+06	-	-
pmn001378	519.187	357.136	520.194	C26H32O11	[M-H]-	Pinoresinol-4-O-glucoside	Lignans and Coumarins	Lignans	41607-20-9	1	1.17281e+06	1.04805e+06	1.46534e+06	981494	933731	1.0013e+06	762285	1.00955e+06	1.0497e+06	1.05264e+06	1.02843e+06	1.36939e+06	1.22572e+06	965401	1.6337e+06	1.10131e+06	967846	878291	936835	1.08561e+06	1.24458e+06	C17529	-
Lmhp007836	448.246	307.227	447.239	C21H38NO7P	[M+H]+	LysoPE 16:3	Lipids	LPE	-	3	5217.53	5143.49	9958.86	10128.4	11735.3	11829.8	11608.9	12217.5	11062	9509.61	10382.8	10721.9	9874.05	14888.8	5516.45	5925.54	7798.82	13713.3	9408.71	12338.6	10211.3	-	-
Zmcp003530	819.189	303.05	818.191	C37H38O21	[M+H]+	quercetin-3-hydroxyferuloyldiglucoside	Flavonoids	Flavonols	-	3	28599.9	21390	23705.2	19911.3	12883.2	21393.2	23083.9	22115.1	32684.9	47390.9	27791.4	36343.3	33435.2	24888.3	17128.5	34842.3	44706.8	17254.6	25281.9	32684.9	32773.2	-	-
Lmhp008440	438.262	297.242	437.254	C20H40NO7P	[M+H]+	LysoPE 15:1	Lipids	LPE	-	3	12556.9	7585.16	11961	8306.39	10579.1	18597.7	7015.91	9587.24	11102.1	8508.55	13049.5	7677.81	8323.79	13666.7	10999.6	6569.2	7844.76	16120.1	11800.5	8831.06	10533.2	-	-
pmb3142	299.077	137.024	300.084	C13H16O8	[M-H]-	Salicylic acid-2-O-glucoside	Phenolic acids	Phenolic acids	10366-91-3	3	1.99335e+06	2.11916e+06	1.58153e+06	3.05198e+06	2.74468e+06	1.99429e+06	1.6139e+06	2.07412e+06	1.859e+06	1.90723e+06	1.9214e+06	1.77092e+06	2.05044e+06	1.93652e+06	2.70595e+06	1.90168e+06	1.88902e+06	1.94177e+06	1.65141e+06	2.02588e+06	2.20178e+06	-	-
Lnrp102163	757.208	303.05	756.211	C33H40O20	[M+H]+	Quercetin-3-O-rutinoside-7-O-rhamnoside	Flavonoids	Flavonols	-	3	68816.2	111632	101030	86626.4	166352	89305.4	112693	92874.6	80375.4	69733.7	89816.8	78152.9	114309	115202	117530	96149.3	97723.8	109964	90200.1	107960	81637.3	-	-
pmb3056	355.103	121.029	356.111	C16H20O9	[M-H]-	Homovanilloylquinic acid	Phenolic acids	Phenolic acids	-	3	13835.3	22838.5	20370.7	14641.7	16456.3	12572.6	20919.5	15164.6	15325.2	14008.4	12159.1	18996.4	9	9	9	25351.9	25874.8	18337.6	13690.5	13548.3	17331	-	-
Zmdp000376	130.091	84.0806	129.09	C5H11N3O	[M+H]+	4-Guanidinobutanal	Others	Aldehyde compounds	-	3	5.73349e+06	5.16044e+06	5.42369e+06	4.7034e+06	4.28596e+06	4.20394e+06	4.47554e+06	3.5937e+06	4.48782e+06	5.14832e+06	4.03638e+06	4.77016e+06	3.97911e+06	4.17896e+06	3.9801e+06	3.90238e+06	5.42844e+06	4.85379e+06	5.05487e+06	4.15426e+06	3.84244e+06	-	-
HJAP005	495.113	333.068	494.106	C22H22O13	[M+H]+	Laricitrin-3-O-glucoside	Flavonoids	Flavonols	39986-90-8	3	52204.3	60862.9	47974.9	45826.9	9	50122.9	44288.9	57984.3	49848.4	50754.3	48678.4	76262.4	59292.5	56566.9	156742	41965.9	41704.9	109358	42031	50096.9	37717.4	-	-
pmf0373	187.087	132.081	186.079	C11H10N2O	[M+H]+	Caulilexin C	Alkaloids	Plumerane	30536-48-2	3	178561	145590	148172	200701	167506	124896	133761	113583	213973	55883.8	95300.8	113173	84896.2	162954	94552.5	117222	152467	114177	163371	127339	128685	-	-
Cmln001797	400.074	96.9598	401.081	C13H23NO9S2	[M-H]-	5-Hexenyl Glucosinolate	Others	Glucosinolates	76265-24-2	3	51472	82261.1	59837.4	37755	74846.4	44981.5	54895.9	54851.9	67534.5	98592.1	51953.6	68561.8	78836.7	64389.6	47222.5	61088.9	61552.3	39779.8	48471.1	60495.6	64816.4	-	-
MWS0813	128.036	82.0295	129.043	C5H7NO3	[M-H]-	5-Oxoproline*	Amino acids and derivatives	Amino acids and derivatives	149-87-1	2	39921.1	28256.4	37766.5	35596.1	29440.9	24572.7	17077.7	24695.5	38183.4	35016.7	66494.6	24521.7	27158.1	37831.2	36619.7	17598	19012.2	25661.6	27526.4	30032.7	36417.2	C02237	ko00470,ko01100
ML10181668	130.086	84.0809	129.079	C6H11NO2	[M+H]+	Cycloleucine	Amino acids and derivatives	Amino acids and derivatives	52-52-8	2	5.09788e+06	4.54673e+06	5.61192e+06	4.32844e+06	3.87857e+06	4.17438e+06	4.67353e+06	3.95925e+06	4.29061e+06	5.28627e+06	4.0385e+06	4.49512e+06	3.94849e+06	4.32419e+06	4.02497e+06	4.14248e+06	5.28917e+06	4.78272e+06	5.30963e+06	4.09254e+06	4.23335e+06	C03969	-
Lmhp008337	426.262	285.242	425.254	C19H40NO7P	[M+H]+	LysoPE 14:0(2n isomer)	Lipids	LPE	-	3	26795.9	14149.3	19082.8	25002.8	24016.3	28128.3	23841.2	25987.5	19784	23523	25002.8	26236.9	19250.5	32332.2	27469.1	18206	19206.9	39391.6	38083.9	31176.1	28873.5	-	-
Lmhp008763	452.277	311.258	451.27	C21H42NO7P	[M+H]+	LysoPE 16:1(2n isomer)	Lipids	LPE	-	3	103202	42624.5	79363.7	71648.1	65595.4	64142.4	74666	63134	70280.6	75258.6	92941.7	65157.1	49235.3	94201.3	70422	58556	56451.1	86098.6	75592.7	74464.9	95883.2	-	-
pmc0066	333.06	137.05	332.052	C10H13N4O7P	[M+H]+	2'-Deoxyinosine-5'-monophosphate	Nucleotides and derivatives	Nucleotides and derivatives	3393-18-8	3	1.08544e+06	731125	984790	711704	1.0741e+06	1.07076e+06	857047	1.12085e+06	849313	1.19664e+06	1.04103e+06	1.25948e+06	807832	801320	830354	861166	824180	682162	813446	995762	754121	C06196	ko00230,ko01232
Lmnn003192	494.079	96.9594	494.08	C18H24NO11S2-	[M]-	4-Benzoyloxybutylglucosinolate	Others	Glucosinolates	-	3	55646.5	54580.4	56850.8	63422.5	44757.6	93455	65040.1	69555.1	53358.9	42666.5	62298.5	64373.6	37878.8	49543.7	76200.1	66471.3	65322.1	57694.8	74766.7	65712.2	55488.2	-	-
Lhcp090205	197.117	133.101	196.11	C11H16O3	[M+H]+	Loliolide	Terpenoids	Monoterpenoids	5989-02-6	3	232197	272105	294492	264849	246804	246802	232261	199295	250378	242485	240058	221073	204848	280185	239317	256313	261654	254825	327146	245570	313868	-	-
Lmsn015919	658.854	482.926	659.861	C6H18O24P6	[M-H]-	Phytic acid	Organic acids	Organic acids	83-86-3	3	2252.18	1992.59	2656.95	2268.86	2073.64	2006.01	1848.31	1973.74	1775.25	1652.66	1999.25	1974.39	1755.25	1600.06	2050.5	2091.76	1692.67	1901.15	2568.99	1969.44	2046.97	C01204	ko00562,ko01100,ko04070
Lmtn002565	329.11	167.03	330.095	C14H18O9	[M-H]-	1-O-Vanilloyl-D-Glucose	Phenolic acids	Phenolic acids	-	3	148386	113792	140038	139765	125242	141686	149214	121284	154437	153051	116369	82613.6	117797	147452	103737	169648	131562	220900	113018	115223	87099.9	C20470	-
Zmgn004894	151.04	136.017	152.047	C8H8O3	[M-H]-	Methyl 4-hydroxybenzoate*	Phenolic acids	Phenolic acids	99-76-3	3	14566.5	13674	15973.5	24953.1	15304.6	22033.1	13035.1	23874.6	18720.9	19728.6	13860.1	26642.6	13033.6	15197.6	15367.7	12379.1	11605.6	19751.3	22710.1	19081.1	16944.6	-	-
Zmcp102986	979.271	287.056	978.264	C44H50O25	[M+H]+	kaempferol-3-sinapoyldiglucoside-7-glucoside	Flavonoids	Flavonols	-	1	152779	196487	146689	188127	143433	204591	204454	133798	164378	164477	185856	140018	191325	203195	136603	222746	153043	307932	142067	172089	192051	-	-
Lmxn006423	150.002	122.007	151.009	C7H5NOS	[M-H]-	2(3H)-Benzothiazolone	Alkaloids	Alkaloids	934-34-9	3	15628.6	9634.91	17699.5	11480	14406.7	10727.6	17543	13821.7	16238.8	19785.8	13016	15694.1	15169.3	9115.22	19295.2	13236.9	8806.88	11913.3	12312.8	16662.2	15358.2	-	-
Qagp003587	219.149	131.049	218.142	C13H18N2O	[M+H]+	N-Monocinnamoylputrescine	Alkaloids	Phenolamine	-	3	120422	140009	93551.6	81007.2	178757	108007	86069.4	101412	121929	141404	136093	154807	131880	134107	62968.6	90705.4	90555.4	54577.3	87644.9	99777.3	118221	-	-
mws1565	389.144	209.081	388.137	C17H24O10	[M+H]+	Geniposide	Terpenoids	Monoterpenoids	24512-63-8	3	327217	361776	259283	340732	151659	364000	208886	398710	277459	409212	204914	326079	423026	337227	257055	206870	240456	370127	313426	425192	389320	C09781	-
pmf0139	179.056	59.0139	180.063	C6H12O6	[M-H]-	D-Galactose*	Others	Saccharides	59-23-4	1	8.21092e+06	7.85788e+06	1.027e+07	9.04211e+06	1.2013e+07	9.33882e+06	1.12268e+07	1.35028e+07	1.04854e+07	1.33356e+07	1.3868e+07	1.18246e+07	8.87161e+06	1.35179e+07	9.38958e+06	1.11968e+07	1.25785e+07	1.62675e+07	1.04369e+07	8.07195e+06	1.08056e+07	C00124	ko00052,ko01100
Smgp004575	465.1	303.05	464.096	C21H20O12	[M+H]+	Quercetin-5-O-β-D-glucoside*	Flavonoids	Flavonols	-	1	6.53968e+06	5816511	6.85886e+06	9.02211e+06	7.95565e+06	6808302	6.34271e+06	5.51713e+06	5.40926e+06	1.21111e+07	7.44568e+06	9.09889e+06	7.02981e+06	8.26562e+06	6.10283e+06	5.36154e+06	7.7105e+06	6.67998e+06	6.06665e+06	7.24847e+06	8.2509e+06	-	-
pme1086	306.077	143.046	307.084	C10H17N3O6S	[M-H]-	Glutathione reduced form	Amino acids and derivatives	Amino acids and derivatives	70-18-8	3	37605.5	37316.2	23202.9	22114.7	28712	30885.4	21880.8	23987.9	34756	46875	31220.1	28436.8	45943.7	21157	23186.9	22767	31926.8	23186.9	28154.2	28140.4	36322.4	C00051	ko00270,ko00480,ko01100,ko01240,ko02010
Lchp000221	207.064	91.0548	206.058	C11H10O4	[M+H]+	(Z)-3-Ethylidene-7-hydroxy-6-methoxyphthalide	Others	Others	-	2	148669	171276	168770	194003	208133	170667	145297	183015	190284	229579	176364	217362	196505	211427	201793	137063	191060	189941	179057	222307	167270	-	-
MWS04455	132.065	86.0607	131.058	C5H9NO3	[M+H]+	Cis-L-3-hydroxyproline	Amino acids and derivatives	Amino acids and derivatives	567-35-1	3	1.71059e+07	1.47862e+07	1.36809e+07	1.41493e+07	1.41838e+07	1.52607e+07	1.11179e+07	1.27369e+07	1.38081e+07	1.1967e+07	1.42374e+07	1.27804e+07	1.28227e+07	1.08639e+07	1.16786e+07	1.26962e+07	1.26604e+07	1.39541e+07	1.71385e+07	1.35672e+07	1.30391e+07	-	-
Lmbn001609	145.051	83.0503	146.058	C6H10O4	[M-H]-	2-Acetyl-2-Hydroxybutanoic Acid	Organic acids	Organic acids	-	2	161721	152718	164836	182425	171331	173614	182739	149812	149576	142080	166792	156002	154199	148454	182384	178017	163011	174903	184140	146567	199012	C06006	ko00290,ko01100,ko01110,ko01210,ko01230
pme2651	742.068	620.02	743.076	C21H28N7O17P3	[M-H]-	NADP (Nicotinamide adenine dinucleotide phosphate)	Nucleotides and derivatives	Nucleotides and derivatives	53-59-8	3	165149	172363	123978	189133	228019	170880	156292	160205	152014	265651	192128	197051	270829	196350	234247	178091	183219	110329	198462	175111	237101	C00006	ko00195,ko00480,ko00760,ko01100,ko01240
pmf0470	132.065	86.0601	131.058	C5H9NO3	[M+H]+	cis-4-Hydroxy-D-proline	Amino acids and derivatives	Amino acids and derivatives	2584-71-6	3	1.76908e+07	1.47474e+07	1.5532e+07	1.55122e+07	1.39238e+07	1.52413e+07	1.25954e+07	1.31033e+07	1.48347e+07	1.28365e+07	1.39104e+07	1.32865e+07	1.35173e+07	1.24094e+07	1.29709e+07	1.28577e+07	1.3793e+07	1.42757e+07	1.75714e+07	1.30524e+07	1.44373e+07	C03440	ko00470,ko01100
Lmwp003888	773.214	287.055	772.206	C33H40O21	[M+H]+	Kaempferol-3-O-sophoroside-7-O-glucoside	Flavonoids	Flavonols	-	3	725087	1.27935e+06	1.1109e+06	1.00549e+06	940568	864431	930788	1.28391e+06	892886	289889	1.10457e+06	750454	877036	1.02792e+06	1.15623e+06	354801	1.3027e+06	1.12394e+06	1.09948e+06	1.20395e+06	1.47817e+06	-	-
Lmmn001294	331.103	153.02	332.111	C14H20O9	[M-H]-	Koaburaside*	Phenolic acids	Phenolic acids	41653-73-0	3	22384.6	17311.6	42845.9	36013.8	24927.7	32412.7	40375.6	24457	35110.2	23944.6	40355.3	31077.2	22905.1	32112.9	45904.1	43659.3	28186.3	31904.7	40852.3	30309	39574.1	-	-
Lcln000162	390.05	96.9594	391.061	C11H21NO10S2	[M-H]-	1-hydroxymethyl glucosinolate*	Others	Glucosinolates	-	1	859188	1.06081e+06	857706	1.21169e+06	1.46739e+06	1.68497e+06	736617	1.61457e+06	1.71743e+06	747433	1.39565e+06	1.22805e+06	1.24057e+06	1.49641e+06	1.0306e+06	971239	945225	642631	1.31155e+06	957206	1.18836e+06	-	-
Lcln000161	390.05	96.9594	391.061	C11H21NO10S2	[M-H]-	2-hydroxybutyl glucosinolate*	Others	Glucosinolates	-	1	859188	1.06081e+06	857706	1.21169e+06	1.46739e+06	1.68497e+06	736617	1.61457e+06	1.71743e+06	747433	1.39565e+06	1.22805e+06	1.24057e+06	1.49641e+06	1.0306e+06	971239	945225	642631	1.31155e+06	957206	1.18836e+06	-	-
pmb2657	289.115	131.083	290.123	C10H18N4O6	[M-H]-	Argininosuccinic acid	Organic acids	Organic acids	2387-71-5	3	30506.2	20799.9	35525.8	21982.2	20202.5	21102.7	18995.2	20515.9	14952.9	28339.5	36593.1	32907	41759.6	34237.8	37223.8	42757.4	22635.9	21107.7	38243.2	28581.3	37923.8	C03406	ko00220,ko00250,ko01100,ko01110,ko01230
pmb2833	529.156	193.1	530.164	C23H30O14	[M-H]-	3-O-Feruloylquinic acid-O-glucoside*	Phenolic acids	Phenolic acids	-	3	46168	45289.1	33828.5	41874	45651.9	33172.7	36240.8	35967.6	29839.3	39961.6	26312.3	38174.3	25232.6	27571.8	24556.6	30177.6	19860.5	24164.7	28859.4	35523.7	26306.1	-	-
pmb2554	529.156	193.1	530.164	C23H30O14	[M-H]-	5-O-Feruloyl quinic acid glucoside*	Phenolic acids	Phenolic acids	-	3	46168	45289.1	33828.5	41874	45651.9	33172.7	36240.8	35967.6	29839.3	39961.6	26312.3	38174.3	25232.6	27571.8	24556.6	30177.6	19860.5	24164.7	28859.4	35523.7	26306.1	-	-
Lmhp008273	438.262	297.242	437.254	C20H40NO7P	[M+H]+	LysoPE 15:1(2n isomer)	Lipids	LPE	-	3	14790.6	6487.57	10835.1	8860.08	7569.01	8540.04	8802.54	9149.24	8066.38	8863.11	9020.59	10640.7	7257.39	12229.8	7687.7	8314.67	6245.82	12859.8	11529.8	8515.41	11137.4	-	-
MWSmce370	151.04	107.05	152.047	C8H8O3	[M-H]-	4-Hydroxyphenylacetic acid*	Phenolic acids	Phenolic acids	156-38-7	3	15213.3	16544.2	15840.9	16581.6	27182.4	29327.7	9	26569.9	49469.7	20812.8	30015.5	34386	28776.6	23015.2	18675.9	9	27192.3	27429	20798.3	26511.4	20013.6	C00642	ko00350,ko00360,ko01100
MWS4301	151.041	107.05	152.047	C8H8O3	[M-H]-	3-hydroxyphenylacetic acid*	Phenolic acids	Phenolic acids	621-37-4	3	15213.3	16544.2	15840.9	16581.6	27182.4	29327.7	9	26569.9	49469.7	20812.8	30015.5	34386	28776.6	23015.2	18675.9	9	27192.3	27429	20798.3	26511.4	20013.6	C05593	ko00350,ko00360,ko01100
Zabn105274	929.274	705.202	930.279	C44H50O22	[M-H]-	1,2'-Disinapoyl-2-feruloylgentiobiose	Phenolic acids	Phenolic acids	-	3	105794	140808	77865.1	93337.7	63875.9	116686	99954.3	108037	66262.5	76626.6	85698.2	112060	113485	91745.9	87815.5	106723	53307.1	91436.7	119000	87491	97915.8	-	-
MWS4354	282.12	150.079	281.112	C11H15N5O4	[M+H]+	N6-methyladenosine	Nucleotides and derivatives	Nucleotides and derivatives	1867-73-8	3	122935	129277	187774	343629	252174	420254	435841	490043	430115	175793	163552	187771	219142	203448	233624	298641	363490	298649	208743	266959	285796	-	-
Lahp004442	273.075	153.019	272.068	C15H12O5	[M+H]+	3,4-Dihydro-4-(4'-hydroxyphenyl)-5,7-dihydroxycoumarin	Lignans and Coumarins	Coumarins	-	1	41043.4	54484.6	52272.4	65753.3	68958.8	65311.6	68342.4	49564.8	63715.9	68145.4	44418.4	56536.1	42859.9	36191.5	33626.9	30891.3	53269.2	37843.6	58353.1	43771.4	58586.7	-	-
mws0847	150.077	133.051	149.07	C6H7N5	[M+H]+	1-Methyladenine	Nucleotides and derivatives	Nucleotides and derivatives	5142-22-3	3	361489	372689	275667	188930	275886	206031	358260	356412	372391	278259	390669	231929	217541	412396	293496	359690	556878	478924	371863	438393	319284	C02216	-
Lmhp009464	466.293	325.274	465.286	C22H44NO7P	[M+H]+	LysoPE 17:1(2n isomer)	Lipids	LPE	-	3	35530.8	15396.9	28580.2	30975.3	25433.7	30697.1	25687	28518.5	24594.6	21495.9	27974.1	28164.6	21520.4	32909	27293.1	20712.5	13629.7	39028.7	34090.9	25388.5	27028.8	-	-
MWS0618	204.124	71.0509	205.131	C9H19NO4	[M-H]-	Pantothenol	Others	Saccharides	16485-10-2	3	19708.1	37169.4	28278.6	29379	25100.9	25384	51042.8	49340.9	66688.1	60463.8	73935.3	66887	94855.1	60161.8	57272.7	50183.1	73170.3	47899.3	41864.5	54223.8	57416.4	-	-
Lmbp008779	267.102	176.045	266.094	C17H14O3	[M+H]+	2-(2-Hydroxy-2-phenylethyl)chromone	Others	Chromone	-	3	9	9	9	9213.73	13813.4	6956.71	10184.5	15968.3	9733.46	2647.82	2725.67	2542.6	9023.42	8789.52	12059.5	9962.57	13353.9	7678.15	9493.48	7990.06	11044.8	-	-
MWS201381	292.13	188.071	291.122	C14H17N3O4	[M+H]+	Ser-Trp	Amino acids and derivatives	Amino acids and derivatives	94421-70-2	2	81493.2	73285.5	96651.9	164874	141500	181653	177396	176319	192831	84327.2	110752	99541.2	112230	120945	150550	144494	127491	161194	112236	155511	136050	-	-
Lmqn008288	299.259	299.256	300.266	C18H36O3	[M-H]-	3-Hydroxyoctadecanoic Acid	Lipids	Free fatty acids	45261-96-9	2	504628	509374	497696	430281	494004	459855	488804	329988	642098	399186	471726	525160	532373	577709	492596	350132	443439	481318	409926	489442	567425	-	-
mws0214	181.072	71.0139	182.079	C6H14O6	[M-H]-	D-Sorbitol	Others	Saccharides	50-70-4	3	95555.1	79549.3	81541.1	89215.3	85835.5	87052.7	86462	89179.8	85995.4	79549.3	75711.3	94658.6	87923.8	88968	79759.8	114195	97772.6	70996	72690	97739	97466.1	C00794	ko00051,ko00052,ko01100,ko02010
MWSmce455	181.051	107.015	182.058	C9H10O4	[M-H]-	Vanillic acid methyl ester*	Phenolic acids	Phenolic acids	3943-74-6	3	8207.84	11838.7	11389.2	9631.06	14516.5	14779.4	10719.8	17100.9	8901.37	16524.3	9852.19	14331.5	16380.3	14839.9	15851.4	14961.9	10925.6	17896	11540.4	9650.29	13373.5	-	-
MWSCX015	165.055	91.0526	164.047	C9H8O3	[M+H]+	Caffeic aldehyde	Phenolic acids	Phenolic acids	141632-15-7	3	159258	92877.4	95583.1	159004	99538.9	194679	108452	143447	127704	126495	75899.4	105379	88203.6	75910.4	86290.4	118870	129885	128302	118774	94109.9	131013	C10945	ko00940,ko01110
mws0393	325.191	160.076	324.184	C20H24O2N2	[M+H]+	Quinine	Alkaloids	Quinoline alkaloids	130-95-0	3	137695	145959	129169	90609.6	79879.7	87988.1	62475.2	87291.4	75011.6	60725.2	43288.6	86961.6	92575.2	65047.2	40818.4	92072	163228	171420	73486.2	101077	97200	C06526	-
Lmdp004574	803.203	339.108	802.196	C37H38O20	[M+H]+	Quercetin-3-O-(2'''-O-feruloyl)sophoroside	Flavonoids	Flavonols	-	2	179761	157389	148584	153507	145888	147066	134586	125961	155903	146209	171773	171173	150886	163941	175191	146533	176979	149718	178244	174009	130296	-	-
Lhnn101121	450.057	386.057	451.064	C13H25NO10S3	[M-H]-	5-(Methylsulfinyl)amyl glucosinolate	Others	Glucosinolates	-	1	9	9	9	99052.5	109255	30345.8	77353.1	89645.1	110405	54792.9	99274.7	80284.6	85221.5	18459	89474	46617.7	45985.7	27654.1	96225.6	69377	79881.8	-	-
Hmln002355	549.199	387.146	550.205	C27H34O12	[M-H]-	5'-Methoxymatairesinoside	Lignans and Coumarins	Lignans	1691201-82-7	3	155826	186071	178359	96681	160117	177418	144693	154983	152767	185347	151363	191995	168381	214307	205306	139485	173308	185366	171240	230614	179458	-	-
Lmhp010514	506.324	365.305	505.317	C25H48NO7P	[M+H]+	LysoPE 20:2(2n isomer)	Lipids	LPE	-	3	14433.8	5099.93	15143	11110.3	9646.38	10986.8	12798	13576.9	11610.2	9725.25	13713.9	12345.6	9222.46	16632.5	12146.9	10111.5	5700.43	18385.1	16274	11613.3	14316.5	-	-
Zmdn001564	293.115	164.072	294.122	C14H18N2O5	[M-H]-	γ-Glutamylphenylalanine	Amino acids and derivatives	Amino acids and derivatives	7432-24-8	3	31925.8	13502.7	21488	32237.4	32461.4	24158.7	14848.5	16985.6	24912.4	25585.5	15368	20290.4	22335.4	16829	18135.9	22347.8	13432.7	20285.4	16759.5	21562.7	23384	-	-
MWS0811	130.086	84.0818	129.079	C6H11NO2	[M+H]+	L-Pipecolic Acid	Organic acids	Organic acids	3105-95-1	1	4.26709e+06	3.11135e+06	5.41357e+06	3.47722e+06	3.6621e+06	3.71967e+06	3.40138e+06	3.85882e+06	3.87561e+06	4.46493e+06	4.21425e+06	3.80158e+06	3.50484e+06	4.64293e+06	3.95547e+06	3.83509e+06	4.90321e+06	4.48855e+06	3.39913e+06	4.75646e+06	4.36462e+06	C00408	ko00310,ko00960,ko01100,ko01110
Qmyp101234	207.137	95.0869	206.131	C13H18O2	[M+H]+	Dehydrovomifoliol	Terpenoids	Monoterpenoids	15764-81-5	2	99388.4	64937.1	34577	220385	154797	167230	148783	150058	188777	89505.4	74679.6	95021.3	81837.6	64937.1	147413	140206	177250	88064.1	132280	100860	140520	-	-
MWSmce116	252.104	136.061	251.102	C10H13N5O3	[M+H]+	5'-Deoxyadenosine	Nucleotides and derivatives	Nucleotides and derivatives	4754-39-6	2	595405	386602	536278	534894	100587	969302	373506	296731	335692	505989	293773	357216	430893	450347	283409	9	9	9	347696	406886	486581	C05198	-
Lmcp000611	144.077	84.0556	143.07	C5H9N3O2	[M+H]+	2-Amino-4,5-dihydro-1H-imidazole-4-acetic acid	Alkaloids	Alkaloids	69098-41-5	3	178531	160876	170503	187332	151516	172354	41294.7	115767	143519	200431	134263	175808	170526	147871	171127	240004	184884	148902	157768	219273	178401	-	-
Lmhp009129	482.324	184.073	481.317	C23H48NO7P	[M+H]+	LysoPC 15:0(2n isomer)	Lipids	LPC	-	1	181595	157128	185559	156968	164750	190597	142871	176116	161021	166093	175479	148046	168812	164678	186907	150875	160941	188295	241550	172383	201029	-	-
HJN074	591.153	289.071	592.158	C31H28O12	[M-H]-	Procyanidin A6	Tannins	Proanthocyanidins	-	3	29314.2	27571.8	19314.6	18340.9	31220.2	24564.8	17673.8	20414.1	22160.3	17169.3	16179.5	24905.2	24103.5	41807.3	27741.2	18786.1	36637.3	18786.1	26232.3	24905.2	18788.2	-	-
Lmjp101403	195.066	117.031	194.058	C10H10O4	[M+H]+	3ξ-(1ξ-Hydroxyethyl)-7-hydroxy-1-isobenzofuranone	Others	Others	-	1	248986	115440	285323	423276	242155	478485	429002	317797	459990	142296	286526	184057	257597	293386	269908	354259	300669	284020	325928	230605	286410	-	-
Jmwn002494	325.092	119.05	326.1	C15H18O8	[M-H]-	(2E)-3-[4-(β-D-glucopyranoside)-phenylacrylic]-acid	Phenolic acids	Phenolic acids	-	3	25130.1	47385.9	37141.2	38932.9	39569.4	48645.3	44079.8	44332	17157	38055.6	32352	31388.5	31753	31302.4	42928.7	47026.3	39531.7	46718.2	46372.1	33073.9	38342	-	-
MWStz043	531.151	163.041	530.142	C26H26O12	[M+H]+	3,4-Di-O-caffeoylquinic acid methyl ester	Phenolic acids	Phenolic acids	114637-83-1	3	28982.8	26139.2	20658.8	20415.2	38881.8	10583.9	17795.1	25507.8	17538.8	38821.7	19407.3	36472.4	21466.1	32762.7	26007	27465	29370.4	18422.1	23390.6	32053.3	25030.6	-	-
pmp000436	427.394	409.384	426.386	C30H50O	[M+H]+	13-Methyl-27-norolean-14-en-3-ol (Taraxerol)	Terpenoids	Triterpene	127-22-0	3	25998	31858.1	32758.9	21061.5	18457.3	16436.1	33369.9	18839.6	32818.5	27845.8	21108.6	13915.6	26949.3	33043.8	18272.1	22087.4	13394.4	22239.6	26849.7	19802.6	20636.8	C08637	ko00909,ko01110
Lmhp009773	515.322	261.221	514.314	C27H46O9	[M+H]+	1-α-Linolenoyl-glycerol-3-O-glucoside	Lipids	Glycerol ester	-	2	39893	42612.1	38366.7	61869.1	64779.4	54446.5	81889.5	63965.6	50126.3	33295.6	35394.7	50179.6	45694	57236.7	67836.7	50868.8	58117.5	34784.3	56838.5	47720.4	67460.8	-	-
pmb0981	348.07	136.062	347.063	C10H14N5O7P	[M+H]+	Adenosine 5'-monophosphate	Nucleotides and derivatives	Nucleotides and derivatives	61-19-8	3	147946	185328	154441	148054	171268	179586	218434	173789	171857	143653	253671	135847	199054	257770	201435	294155	205511	223001	138243	195017	181699	C00020	ko00230,ko00908,ko01100,ko01110,ko01232,ko01240
mws0655	246.017	96.9696	247.025	C8H10NO6P	[M-H]-	Pyridoxal-5'-phosphate	Others	Vitamin	54-47-7	3	9	9	9	12879.3	18074.5	19224.1	30640.4	21688.3	38419.5	38759.8	29326.2	23650.5	31816.5	26610.6	13401	57697.3	39761.6	37116.8	54948.6	62308	43637.5	C00018	ko00730,ko00750,ko01100,ko01240
Lhcp090203	193.158	109.065	192.151	C13H20O	[M+H]+	α-Ionone	Terpenoids	Sesquiterpenoids	127-41-3	3	13910.3	14559.5	20608.8	19341.5	15890.3	12473.4	15472.8	18191.7	21847.5	16276.8	23317	14599.6	15173.5	16817.8	10909.8	16662.4	17607.3	15641.9	15846.9	21536.9	22170.5	C12286	-
Lmqp002784	138.055	77.0386	137.048	C7H7NO2	[M+H]+	Salicylamide	Alkaloids	Phenolamine	65-45-2	3	304299	238336	260003	278398	269505	300473	241352	246153	337877	208202	266410	205849	258452	286399	277603	346545	306353	309197	295602	226567	216131	-	-
Lmbn004685	311.223	223.171	312.23	C18H32O4	[M-H]-	5S,8R-DiHODE; (5S,8R,9Z,12Z)-5,8-Dihydroxyoctadeca-9,12-dienoate	Lipids	Free fatty acids	-	3	63421.5	53130.8	73053.2	60095.3	46641.3	55451.6	38520.6	70897.7	35742.6	43871.6	38171	41689.6	39460.4	43644.6	50230.5	46297.4	53069.8	61330.5	57963.3	41153.2	46846.6	C20186	ko00591
pmb2507	213.017	96.9696	214.024	C5H11O7P	[M-H]-	2-Deoxyribose-1-phosphate	Nucleotides and derivatives	Nucleotides and derivatives	17210-42-3	3	153010	96874.4	90653.5	187617	121488	151660	158243	159057	142896	54569.7	161502	96060.2	119411	173856	69568.5	151547	115208	160621	88050.1	106796	125807	C00672	ko00030,ko00240,ko01100
Qmyp101232	225.148	95.0845	224.141	C13H20O3	[M+H]+	Vomifoliol	Terpenoids	Monoterpenoids	189351-15-3	3	656475	442478	566723	891389	1.06366e+06	585238	507244	646970	668543	643603	883088	748444	810135	1.13414e+06	730663	1.36647e+06	641901	1.24885e+06	678127	950507	925737	C04166	-
mws0159	163.04	91.0553	164.047	C9H8O3	[M-H]-	Phenylpyruvic acid	Organic acids	Organic acids	156-06-9	3	51360.1	44058.6	43598.4	53519.6	57101.4	60072.4	67546.1	40629.1	64554.5	47002.1	32163.9	30855.5	48186.9	37207.8	31573.1	35157.8	59772.1	64196.1	40938.1	51704.6	36686.1	C00166	ko00360,ko00400,ko00470,ko00960,ko01100,ko01110,ko01210,ko01230
pmp000587	535.108	287.05	534.101	C24H22O14	[M+H]+	Luteolin-7-O-(6''-malonyl)glucoside*	Flavonoids	Flavones	-	3	43305.3	50068.6	50489.5	77118.9	55653.7	60891.6	43586.4	53383.8	33834.1	61277.9	41177	56439.9	41621.6	53900.2	61323.5	42082.3	44789	52992.9	57310.9	39678.8	49600.9	C10103	-
pma3101	256.082	124.039	256.082	C11H14NO6+	[M]+	Nicotinate D-ribonucleoside	Others	Vitamin	17720-18-2	3	9.4977e+06	1.15053e+07	1.00525e+07	9.20675e+06	7.9978e+06	8.77297e+06	9.2973e+06	8.64234e+06	9.76373e+06	6.97528e+06	7.08916e+06	7.6894e+06	7.71005e+06	9.25264e+06	7.77599e+06	8.21438e+06	8.26859e+06	9.11306e+06	1.05612e+07	8.20523e+06	7.53717e+06	C05841	ko00760,ko01100
MWSmce001	181.048	107.051	180.042	C9H8O4	[M+H]+	5-Acetylsalicylic acid	Phenolic acids	Phenolic acids	13110-96-8	3	29829.2	9	24069.1	21395.3	32539.5	47005.7	28309.3	37281.4	22244.6	36174	33479.9	38305.8	35640.5	31186.3	34736.6	29861.2	22678.6	34378.2	43637.3	42479.4	30760.2	-	-
Zmjp013616	459.382	423.363	458.376	C30H50O3	[M+H]+	12,13-Dihydroursolic acid	Terpenoids	Triterpene	-	3	14116.3	11537.9	10727.3	11705.8	9959.45	10199.5	12677.8	12242.4	10683.5	9131.72	8181.16	11757	11254.1	10757.8	8333.42	10791.3	8565.21	7767.61	20230	14036.8	18749.4	-	-
MWS201054	162.076	56.0503	161.069	C6H11NO4	[M+H]+	O-Acetyl-L-homoserine	Amino acids and derivatives	Amino acids and derivatives	250736-84-6	3	236208	251405	271436	231765	247167	244251	227131	240601	205631	234773	233315	269965	247556	239524	246414	198319	228596	287135	286883	211442	212171	-	-
Zmhn002084	307.029	227.071	308.036	C14H12O6S	[M-H]-	Resveratrol-3-O-sulfate	Others	Stilbene	-	3	226987	153793	175956	162799	134168	145999	81937.9	151721	109268	174204	131793	114135	108929	114986	168619	99799.9	129772	112608	94798.8	106586	134826	-	-
Lmhp008744	677.374	261.221	676.367	C33H56O14	[M+H]+	1-α-Linolenoyl-glycerol-2,3-di-O-glucoside	Lipids	Glycerol ester	-	2	26635	29584	25975	65432.8	49758.4	49648.5	70655.7	65596.3	43633	38039.8	34994.2	31447.3	30776	41927.2	50827.7	55443.7	50475.1	40361.3	54096.1	51508.2	71442	-	-
Zmdp001663	279.101	133.032	278.094	C10H18N2O5S	[M+H]+	γ-glutamylmethionine	Amino acids and derivatives	Amino acids and derivatives	17663-87-5	3	41385.1	77953.4	47757.2	9	9	9	70703.7	57446.6	84786.6	59026.2	43678.4	44468.1	55318.5	51494.2	36528	71115.8	122712	114100	62319.6	84571.8	62381.9	-	-
Qmzp101838	193.048	133.026	192.042	C10H8O4	[M+H]+	Scopoletin (7-Hydroxy-6-methoxycoumarin)	Lignans and Coumarins	Coumarins	92-61-5	3	132359	111225	118594	136226	127437	147132	132413	116303	107842	136853	101497	124347	116138	131204	132385	86229.1	114575	97032.6	119348	150664	105602	C01752	ko00999,ko01110
pmb2497	197.046	153.056	198.053	C9H10O5	[M-H]-	4-Hydroxy-3-methoxymandelate	Phenolic acids	Phenolic acids	55-10-7	3	132386	96500.7	181986	171856	160783	206969	145157	184781	150366	79525.4	155090	153839	167734	167033	231235	113200	149152	217326	176409	152449	121208	C05584	ko00350,ko01100
pmp000267	485.326	233.154	484.319	C30H44O5	[M+H]+	3,11-Dioxo-19-hydroxyurs-12-en-28-oic acid	Terpenoids	Triterpene	-	3	8232.28	6803.67	6342.86	7025.27	5445.58	9124.13	9592.87	9372.22	5954.93	3727.12	4068.93	5632.98	4706.38	5211.83	5676.21	7841.94	4119.46	10093.9	7996.51	5482.78	6975.62	-	-
Hmcp001629	697.159	449.1	696.154	C30H32O19	[M+H]+	Kaempferol-3-O-(6''-Malonyl)glucoside-7-O-Glucoside	Flavonoids	Flavonols	-	2	63419.6	64875.3	81581.7	91204.6	100092	139499	76089.2	83005.7	65862.2	64947.6	56761.6	91477.6	86156	75482.7	56248.1	58670.2	64269.1	87103.6	91897.7	64958.3	71138.9	-	-
Lmrj002698	197.129	72.08	196.121	C10H16N2O2	[M+H]+	Cyclo(Pro-Val)	Amino acids and derivatives	Amino acids and derivatives	5654-87-5	3	30835.3	30940.4	49491.3	73657.4	34499.5	59432.9	33155.5	52260.4	34249.8	7971.1	27188.5	34458.3	41055.3	49126.7	53516.3	62380.4	19835	67359.6	33371.1	48710.4	41838.2	-	-
Lmhp011549	550.387	184.073	549.379	C28H56NO7P	[M+H]+	LysoPC 20:1	Lipids	LPC	-	3	101476	77802.6	108065	111424	119072	116723	110296	126215	119847	123045	25222	128045	100859	120531	101395	100246	28585.7	105078	153887	127085	105934	-	-
Wafp002310	309.144	163.039	308.137	C15H20N2O5	[M+H]+	1-O-Caffeoyllysine	Alkaloids	Phenolamine	-	3	90203.7	86585.4	89853.6	78970	67467.7	70687.4	80499.3	53458.1	87942.5	90791.3	81785.8	90273.4	65162.4	80165.7	65765.7	89516.3	45213.7	72601.1	65054.2	91942.9	70795.5	-	-
HJAP023	773.216	611.168	772.206	C33H40O21	[M+H]+	Kaempferol-6,8-di-C-glucoside-7-O-glucoside	Flavonoids	Flavonols	-	3	5.98156e+06	6.04959e+06	8.21525e+06	7.44826e+06	6.292e+06	6.93004e+06	5.51749e+06	5.63986e+06	7.55272e+06	5.03619e+06	6.13546e+06	6.15703e+06	6.60923e+06	9.14372e+06	5.43519e+06	9.47404e+06	5.11174e+06	7.28739e+06	4.58179e+06	6.24745e+06	4.5891e+06	-	-
pme2165	155.01	111.02	156.017	C5H4N2O4	[M-H]-	Orotic acid (Vitamin B13)	Others	Vitamin	65-86-1	3	104051	113149	98196.5	77351.7	85047.4	101798	97486.8	88774.9	93935.4	73483.1	70906.2	92564.2	101710	112105	93179.6	91029.3	106054	79759.4	99003.1	101120	70756.7	C00295	ko00240,ko01100,ko01240
Lmqn012798	453.337	453.337	454.345	C30H46O3	[M-H]-	Urs-12(13)-en-3-one-28-oic acid*	Terpenoids	Triterpene	-	3	10744.3	44235.7	36965	9	9	9	16258	11194.1	17262	9	9	9	12170.5	54067.9	18928	16245.8	8653.89	80670.8	21792.4	16318.1	15659.9	-	-
pmb0751	321.097	147.044	320.09	C16H16O7	[M+H]+	Trans-5-O-(p-Coumaroyl)shikimate	Phenolic acids	Phenolic acids	-	3	496134	719666	570405	488410	382758	482172	652656	533421	507875	600438	416318	579318	420956	582883	444777	577605	729587	691950	677764	487623	504158	C02947	ko00940,ko00941,ko00945,ko01100,ko01110
Hmxn000778	388.039	96.9611	389.045	C11H19NO10S2	[M]-	2(R)-Hydroxy-3-butenyl glucosinolate	Others	Glucosinolates	585-95-5	2	1.44502e+07	7.66879e+06	1.23194e+07	1.99186e+07	1.64259e+07	2.44689e+07	1.21246e+07	1.73497e+07	2.36983e+07	1.12546e+07	1.41284e+07	1.83307e+07	1.69886e+07	1.8123e+07	1.84155e+07	1.00682e+07	1.36482e+07	8.56023e+06	1.28195e+07	1.85999e+07	1.76664e+07	C08425	-
MWSslk254	595.166	287.06	594.159	C27H30O15	[M+H]+	Kaempferol-3-O-glucorhamnoside*	Flavonoids	Flavonols	40437-72-7	3	91275.2	120095	38989.3	35303.5	113805	77391.7	117695	144498	72863.1	58051.6	47193.6	99057.7	133358	92054.2	72062	58037.4	115586	105731	148155	103926	113560	-	-
MWStz070	182.081	91.0548	181.074	C9H11NO3	[M+H]+	N-(2-Hydroxy-4-methoxyphenyl)acetamide	Alkaloids	Phenolamine	58469-06-0	1	3.51866e+06	3.09566e+06	5.26439e+06	5.98097e+06	8.06991e+06	8.13261e+06	6.34442e+06	7.68548e+06	6.37853e+06	5.54136e+06	8.24534e+06	5.98816e+06	6.23228e+06	5.92974e+06	5.12625e+06	7.4976e+06	6.61988e+06	6.67383e+06	4.77387e+06	6.9855e+06	5.68541e+06	-	-
pmn001681	165.092	149.061	166.099	C10H14O2	[M-H]-	1-(4-Methoxyphenyl)-1-propanol	Phenolic acids	Phenolic acids	5349-60-0	3	190289	219624	201660	226989	195241	186944	219297	193036	262929	191900	187924	225687	241367	176320	238638	161340	211195	186773	138798	174934	205068	-	-
Lmsn000381	341.109	89.0244	342.116	C12H22O11	[M-H]-	D-Maltose*	Others	Saccharides	69-79-4	1	975370	1.26546e+06	1.54507e+06	1.45412e+06	1.50856e+06	1.37193e+06	1.48142e+06	2.03175e+06	2.19135e+06	1.09863e+06	845356	1.14835e+06	1.20193e+06	1.92997e+06	1.39133e+06	3.66071e+06	3.56372e+06	1.11517e+06	1.11284e+06	1.53316e+06	1.11797e+06	C01971	-
Rfmb25702	561.198	357.134	562.205	C28H34O12	[M-H]-	Pinoresinol-4-O-(6''-acetyl)glucoside	Lignans and Coumarins	Lignans	-	3	17394.3	12011.8	18925.1	14249.6	28563.9	17786.8	9	26411.2	21592.1	9	17054.3	12383.7	20203.8	16422.8	26492.6	13497.6	12238.6	27123.2	14528.3	10718.1	15792.1	-	-
mws0011	371.135	209.081	372.142	C17H24O9	[M-H]-	Syringin	Phenolic acids	Phenolic acids	118-34-3	3	79298.7	71659.7	45026.7	47679.2	41637	57102.8	74260	58729.1	84205	76249	52017.6	68956	80854	61805	66481.2	73922.7	83330.7	57794.7	47630.6	69194.3	54024.1	C01533	ko00940
pme1651	176.071	130.065	175.063	C10H9NO2	[M+H]+	Indole-3-acetic acid (IAA)	Alkaloids	Plumerane	87-51-4	3	65671	80545.9	75161.8	86528.5	59669.3	68610.7	119444	84286.7	74032.7	58848.7	62897.2	86434.7	63164.4	70533.9	61000.2	84860.8	80880.9	87459.9	58537.3	72884.7	86920.8	C00954	ko00380,ko01100,ko04075
mws0636	313.155	166.086	312.147	C18H20N2O3	[M+H]+	L-Phenylalanyl-L-phenylalanine	Amino acids and derivatives	Amino acids and derivatives	2577-40-4	3	16518.7	18942.2	28027.6	29363.7	9	29363.7	30926.6	21831.6	19271.2	12652.6	29363.7	21106.2	20188.7	9	15951.5	33033.7	9	32116.2	23871.7	16518.7	18353.7	-	-
Hmcn001884	463.089	301.03	464.096	C21H20O12	[M-H]-	6-Hydroxyluteolin 5-glucoside	Flavonoids	Flavones	-	2	3.62086e+06	2.2532e+06	2.66377e+06	3.30643e+06	4.0062e+06	3.18727e+06	2.80808e+06	2.76918e+06	2.91816e+06	4.82278e+06	3.6419e+06	3.60922e+06	4.12226e+06	3.04553e+06	4.1055e+06	2.40541e+06	2.65195e+06	3.76703e+06	3.84404e+06	4.88537e+06	3.34253e+06	-	-
Lmdp004426	833.215	369.118	832.206	C38H40O21	[M+H]+	Quercetin-3-O-[2''-O-(6'''-sinapoyl)glucosyl]glucoside	Flavonoids	Flavonols	-	2	228117	240499	262651	170418	206452	242135	252512	198227	203810	246366	205721	239681	229901	223220	193645	278857	271673	258179	315077	280450	211464	-	-
Wafn003070	371.098	209.046	372.106	C16H20O10	[M-H]-	Hydroxyferulic acid glucoside	Phenolic acids	Phenolic acids	-	3	72826.1	59745.5	61000.1	75777.2	67452.7	97512.2	74914.4	108241	95452.2	17957.1	70955.3	41177.7	54984.1	95452.2	71644.2	91620.3	65316.6	87972.1	73660.1	62102.7	91620.3	-	-
pme2776	253.093	137.046	252.086	C10H12N4O4	[M+H]+	2'-Deoxyinosine	Nucleotides and derivatives	Nucleotides and derivatives	890-38-0	3	108848	80309.2	86149.6	76317.1	52854.9	127454	47600.5	52347.4	68731.1	67754.2	100430	66875.8	70493.3	62261	105750	73165.2	66792.7	102636	95778.7	64601.3	88797.4	C05512	ko00230,ko01100,ko01232,ko02010
Lmbn013410	205.16	189.127	206.167	C14H22O	[M-H]-	2,4-Di-Tert-Butylphenol*	Phenolic acids	Phenolic acids	96-76-4	1	94694.2	100180	86598	69341.7	87494.6	81151.8	72595.3	100881	72447.1	85783.4	78380.1	79873.9	96633.3	90392.7	98896	93678.4	95764.8	96007.2	107374	89089.2	71996.6	-	-
Hmcn004128	339.109	159.04	340.116	C16H20O8	[M-H]-	P-Methoyxcinnamate glucoside	Phenolic acids	Phenolic acids	-	3	66923.6	24509.8	64874.7	95703.6	83791.8	106160	35307.4	87056	76630.9	28118.3	73523.7	79574.7	75330	103854	119640	121827	70628.5	152134	65889.7	73793.8	95850.3	-	-
mws0371	327.233	283.243	328.24	C22H32O2	[M-H]-	Cis-4,7,10,13,16,19-Docosahexaenoic Acid	Lipids	Free fatty acids	6217-54-5	3	6871.04	4547.55	9276.07	9727.56	6428.92	6264.95	4843.16	7193.61	5632.81	10227.5	4564.65	6493.05	5688.02	8415.04	6796.16	7251.49	7839.24	4160.24	7177.74	5063.36	7433.75	C06429	ko01040
MWS00330g	116.071	70.0662	115.063	C5H9NO2	[M+H]+	1-Amino-1-cyclobutane-carboxylic-acid	Amino acids and derivatives	Amino acids and derivatives	22264-50-2	1	9.19458e+06	8.74808e+06	6.90771e+06	4.4685e+06	4.12904e+06	5.0336e+06	8.28e+06	1.00388e+07	8.18655e+06	6.68956e+06	5.94317e+06	6.54479e+06	6.06432e+06	4.82013e+06	6.04078e+06	6.52022e+06	5.15346e+06	3.98554e+06	7.56296e+06	6.72195e+06	5.05092e+06	-	-
Zmdp000976	208.064	119.015	207.056	C7H13NO4S	[M+H]+	S-(2-Carboxypropyl)cysteine	Amino acids and derivatives	Amino acids and derivatives	6852-42-2	3	71321.9	58367.8	52561.2	88344.9	83827	51722	64955.3	107507	66304.5	57901.4	93943.9	50709.2	56649.4	88650.4	89227.6	111881	57254.8	53808.3	52059.7	77628.2	71692.6	-	-
YC512118	282.279	247.243	281.272	C18H35NO	[M+H]+	Oleamide (9-Octadecenamide)	Lipids	Free fatty acids	301-02-0	1	2824.49	4258.46	4905.32	3041.53	3146.86	4517.9	3005.84	3452.64	2377.75	4029.83	7827.57	2596.78	1572.99	3757.23	2238.93	2469.01	2742.94	2219.72	5763.58	4962.64	3827.82	C19670	-
pme0181	170.092	124.088	169.085	C7H11N3O2	[M+H]+	3-Methyl-L-Histidine*	Amino acids and derivatives	Amino acids and derivatives	368-16-1	3	350710	356493	321544	403674	117640	228291	347605	316230	408194	473048	406215	350243	337072	362992	286457	342278	442141	446315	482853	397612	594809	C01152	ko00340,ko01100
MWS0933	170.092	124.087	169.085	C7H11N3O2	[M+H]+	1-Methylhistidine*	Amino acids and derivatives	Amino acids and derivatives	332-80-9	3	350710	356493	321544	403674	117640	228291	347605	316230	408194	473048	406215	350243	337072	362992	286457	342278	442141	446315	482853	397612	594809	-	-
Lmjp003090	385.113	223.06	384.106	C17H20O10	[M+H]+	Isofraxidin-7-O-glucoside	Lignans and Coumarins	Coumarins	483-91-0	3	227636	182991	188835	160884	192262	184980	188925	135174	149329	242100	142112	187300	254822	156527	126014	167654	155346	188945	127455	165189	192298	-	-
Lmjp002461	611.161	303.049	610.153	C27H30O16	[M+H]+	Quercetin-3-O-neohesperidoside*	Flavonoids	Flavonols	117611-67-3	3	101858	22820.3	852499	509553	162716	14199.1	30908.5	187374	1.71031e+06	455265	581605	183444	556861	26330.3	91984.4	854471	171259	300151	20388.9	29756.7	29597.2	-	-
Lmdn003756	193.051	135.046	194.058	C10H10O4	[M-H]-	Methyl caffeate	Phenolic acids	Phenolic acids	3843-74-1	3	58662.9	54461.7	42366.3	49085.2	53391.3	49599.1	65743.3	38941.5	45422.9	43374	40535.4	44454.8	37732.6	58819.6	50371.9	69758.7	78021.5	71231.1	58047.9	38727.6	47143.7	C10477	-
pmn001492	187.04	123.044	188.047	C11H8O3	[M-H]-	Ayapin	Lignans and Coumarins	Coumarins	494-56-4	3	30183.8	34371.5	26939.6	29691.2	43404	22605.7	37994.7	23281.2	24371.2	31547.6	22713.4	36393.3	18572.5	25995.7	39198.8	26266	29539.4	45350.7	29229.9	29950.7	41329.8	C18078	-
Lmsn004321	493.099	169.014	494.106	C22H22O13	[M-H]-	1-O-Caffeoyl-3-O-galloyl-β-D-glucose	Phenolic acids	Phenolic acids	-	3	11290.5	11856.9	16490.3	50701.1	29993.8	35785.5	11923	8188.46	29247.5	12652.5	7421.95	12500.2	23667.4	10417	24378.1	6592.39	21449.3	2195.88	18022.5	25046.9	17752.4	-	-
MWS20201	333.082	171.029	332.074	C13H16O10	[M+H]+	1-O-Galloyl-β-D-glucose	Phenolic acids	Phenolic acids	58511-73-2	3	146049	164519	182329	171261	157925	155909	230414	153619	182833	201428	153631	163114	206320	181753	192526	181189	185919	208798	122750	167167	185732	C01158	ko00999
HJN083	521.202	359.15	522.21	C26H34O11	[M-H]-	Lariciresinol-4'-O-glucoside	Lignans and Coumarins	Lignans	143663-00-7	1	125427	123225	94616.6	93234.4	119736	126644	96129.9	111745	112486	110226	93090.6	132016	119796	102182	153873	108351	64880.8	99957.6	108567	110448	153805	-	-
Zmzn000079	199.002	78.9585	200.009	C4H9O7P	[M-H]-	D-Erythrose-4-phosphate	Others	Saccharides	585-18-2	3	24561.8	34143.7	31886	29552.6	34855.9	33781.1	25253.4	28304.8	27384.1	27740.8	24561.8	22051.4	27707.1	38412.2	35467.2	29788	27410.7	31483.2	35913.7	24897.9	26340.8	C00279	ko00030,ko00400,ko00710,ko00750,ko01100,ko01110,ko01200,ko01230,ko01240
mws1526	359.134	197.081	358.126	C16H22O9	[M+H]+	Sweroside	Terpenoids	Monoterpenoids	14215-86-2	3	59893.6	64662.1	66641.6	61241.1	53989.1	69746.1	53061.6	65531.6	45450.9	38160.3	39649.6	55668.5	57839.1	64494.4	81826.2	55676.1	47855.4	38568.4	78467.7	67565	51463.3	C17071	-
MWS0980	157.025	70.0304	158.033	C5H6N2O4	[M-H]-	L-Dihydroorotic Acid	Organic acids	Organic acids	5988-19-2	3	9	9	9	9	9	9	9	9	9	5807.23	3808.34	4858.81	4257.53	3408.6	2536.14	9	9	9	2668.14	3901.28	2914.32	C00337	ko00240,ko01100,ko01240
pmp001257	272.222	254.211	271.215	C15H29NO3	[M+H]+	Tridecanoylglycine	Amino acids and derivatives	Amino acids and derivatives	-	3	47296.9	27129	43259.6	39943	38295.8	37254.7	42015.3	56257.4	51138.3	40551	45803.3	49809.1	43021.3	51548.5	65173.5	41911.5	54949.2	44958.8	35860.5	54815.3	48055.5	-	-
Zmyn000108	209.031	85.0294	210.038	C6H10O8	[M-H]-	D-Saccharic acid*	Others	Saccharides	87-73-0	1	2.29229e+06	2.74576e+06	2.51435e+06	2.89486e+06	2.47276e+06	2.23421e+06	2.5393e+06	2.27009e+06	2.99454e+06	2.3386e+06	3.05583e+06	2.76488e+06	2.51318e+06	2.45392e+06	2.85571e+06	2.56106e+06	2.22861e+06	2.20913e+06	2.05302e+06	3.13308e+06	2.56441e+06	C00818	ko00053,ko01100
pmn001642	503.083	459.1	504.09	C23H20O13	[M-H]-	Kaempferol-3-O-(2''-O-acetyl)glucuronide	Flavonoids	Flavonols	-	3	132159	141843	119373	126260	96153.6	91968.6	167589	156936	177321	130130	114932	106775	127981	156488	154952	157689	122919	168739	97808.7	150044	125698	-	-
pme0519	341.109	119.035	342.116	C12H22O11	[M-H]-	D-Sucrose*	Others	Saccharides	57-50-1	1	2.12086e+06	2.24978e+06	1.93307e+06	1.97931e+06	2.42621e+06	2.18753e+06	2.0439e+06	2.06843e+06	2.91811e+06	1.6078e+06	1.35596e+06	1.86338e+06	1.75916e+06	1.95092e+06	1.70498e+06	1.93251e+06	1.63372e+06	1.91011e+06	1.38598e+06	2.09052e+06	1.60698e+06	C00089	ko00052,ko00500,ko01100,ko01110,ko02010
Lmwp102904	219.15	174.092	218.142	C13H18N2O	[M+H]+	N,N-Dimethyl-5-methoxytryptamine	Alkaloids	Plumerane	1019-45-0	3	114614	78323.5	83754	123298	76563.3	84492.4	89883	72121.1	80905.5	105771	131321	51227.7	111232	141501	75686.9	105529	123636	92890.7	122107	98855.7	79547.1	C08309	-
mws0221	241.031	151.983	240.024	C6H12N2O4S2	[M+H]+	L-Cystine	Amino acids and derivatives	Amino acids and derivatives	56-89-3	3	234847	294557	392460	299897	299935	338481	355381	266951	359812	369801	246118	356488	400653	365534	280682	348005	286187	386849	305103	260512	396130	C00491	ko00270,ko01100,ko02010
Lmfp001509	317.087	153.021	316.079	C13H16O9	[M+H]+	1-O-Galloyl-rhamnose	Phenolic acids	Phenolic acids	-	3	17203.5	13924.1	9	21445.1	23940.8	30338.8	18937.5	22268.8	22765.8	20097.8	15912.3	17227.7	22156.8	9	19430.3	23059.5	29683	14862.9	24972.1	20429.2	16123.3	-	-
HJAP127	757.218	303.051	756.211	C33H40O20	[M+H]+	Quercetin-3-O-(2''-O-Rhamnosyl)rutinoside	Flavonoids	Flavonols	55696-57-6	3	99406.8	114277	129454	164317	135200	129490	73342.5	96516.6	95713.1	122720	103603	74140	80816.9	121453	140234	103661	115490	101019	81693.4	110955	127230	-	-
mws0256	118.086	72.0808	117.079	C5H11NO2	[M+H]+	L-Valine	Amino acids and derivatives	Amino acids and derivatives	72-18-4	1	3.54271e+06	3.22486e+06	2.93185e+06	3.29655e+06	3.12473e+06	3.01893e+06	2.42546e+06	2.75069e+06	2.76009e+06	2.31278e+06	2.55117e+06	2.53079e+06	2.99552e+06	2.46898e+06	2.37761e+06	2.52126e+06	2.20519e+06	2.29977e+06	3.2643e+06	2.22474e+06	2.35059e+06	C00183	ko00280,ko00290,ko00311,ko00460,ko00770,ko00966,ko00970,ko01100,ko01110,ko01210,ko01230,ko01240,ko02010
pme0253	174.113	86.0964	173.105	C8H15NO3	[M+H]+	N-Acetyl-L-leucine	Amino acids and derivatives	Amino acids and derivatives	1188-21-2	3	115671	130243	100011	143864	114691	104742	178686	146433	183066	105623	105516	105510	117289	126565	126250	145725	140134	142954	161419	120018	107385	C02710	-
mws4516	130.05	84.0454	129.043	C5H7NO3	[M+H]+	Pyroglutamic acid	Amino acids and derivatives	Amino acids and derivatives	4042-36-8	2	5.5788e+06	4.62997e+06	7.80349e+06	4.88274e+06	4.91136e+06	5.87687e+06	5.51087e+06	4.97874e+06	5.78559e+06	6.89596e+06	5.34378e+06	4.67442e+06	5.07457e+06	6.01291e+06	5.63489e+06	5.86203e+06	6.95946e+06	7.90928e+06	4.45648e+06	7.00861e+06	6.0522e+06	-	-
Wafp004334	476.197	177.054	475.184	C24H29NO9	[M+H]+	N-Feruloyltyramine 4'-glucoside	Alkaloids	Phenolamine	-	3	20952.7	22023.7	39167.7	30281.2	47784.9	40078.5	60940.1	29107.6	25506.5	29778.7	42301.4	25254.4	36996.1	24589	34271.9	243176	101158	250810	57837.7	71890.8	45994.7	-	-
pmb0824	537.16	177.055	536.153	C25H28O13	[M+H]+	Syringic acid-4-O-(6''-feruloyl)glucoside	Phenolic acids	Phenolic acids	-	3	166589	216647	183628	145543	213277	223017	133915	202569	222126	149474	243310	257434	216255	206880	169909	230329	193381	197461	214928	136690	199328	-	-
mws0001	133.061	74.0237	132.054	C4H8N2O3	[M+H]+	L-Asparagine	Amino acids and derivatives	Amino acids and derivatives	70-47-3	3	9	9	9	9	9	9	9	9	9	6.5172e+06	1.93483e+06	7.25239e+06	9	9	9	8.50288e+06	8.31932e+06	7.24011e+06	6.39928e+06	4.92479e+06	4.10849e+06	C00152	ko00250,ko00460,ko00970,ko01100,ko01110,ko01230
mws5038	341.109	89.0249	342.116	C12H22O11	[M-H]-	Isomaltulose*	Others	Saccharides	13718-94-0	1	1.54187e+06	1.49768e+06	1.49665e+06	1.34002e+06	1.16718e+06	1.47678e+06	1.90935e+06	1.74327e+06	1.96268e+06	932105	1.24915e+06	1.06303e+06	1.78489e+06	1.99184e+06	1.89855e+06	1.28652e+06	954035	1.55318e+06	2.10225e+06	1.55789e+06	1.37202e+06	C01742	-
Hmgp001902	477.139	315.09	476.132	C23H24O11	[M+H]+	Pectolinarigenin-7-O-glucoside	Flavonoids	Flavones	-	3	31022	37038.7	37782.6	29820.9	61979.3	52410.2	39449.6	39607.2	48794.4	55476.6	49267	46260.6	64136.2	35084.1	55110.6	34602.6	53736.6	43663.3	53160.6	33566.3	48201.9	-	-
pme0006	116.071	70.0651	115.063	C5H9NO2	[M+H]+	L-Proline	Amino acids and derivatives	Amino acids and derivatives	147-85-3	1	6.31443e+06	7.59218e+06	6.13437e+06	3.9138e+06	3.45543e+06	2.9792e+06	5.81597e+06	8.06431e+06	5.90098e+06	4.59349e+06	4.64713e+06	4.12323e+06	5.30438e+06	3.20282e+06	5.02876e+06	5.20171e+06	4.15993e+06	3.3581e+06	6.52159e+06	4.05018e+06	5.47683e+06	C00148	ko00330,ko00332,ko00470,ko00970,ko01100,ko01110,ko01230,ko02010
Rfmb26201	621.219	417.156	622.226	C30H38O14	[M-H]-	Syringaresinol-4'-O-(6''-acetyl)glucoside	Lignans and Coumarins	Lignans	-	3	32834	32485.2	23812.8	58837.4	51690.8	64473.1	46392.8	59634	49438.3	40869.1	30812.5	42878.7	46278.1	60971.8	64734.1	34016.6	31295.6	59420.1	47574	39751.9	62610.1	-	-
Lmsn002937	493.099	169.014	494.106	C22H22O13	[M-H]-	1-O-Caffeoyl-6-O-galloyl-β-D-glucose	Phenolic acids	Phenolic acids	-	3	55067.9	55586.4	42378.6	30517.5	68846.4	41199.1	32390.3	41871	35968.6	97790.5	41721.8	64855.4	63423.9	37397.7	48886.3	19653.6	50777.9	6536.81	32372.9	20104.7	26619.8	-	-
Zmhn001970	389.124	227.079	390.132	C20H22O8	[M-H]-	Piceid	Others	Stilbene	27208-80-6	3	35186.1	22893.1	19881.6	37480.4	18334.7	36661.6	31464.9	32897.3	29823.1	22115.5	22788	33008.6	40539.4	19865.1	30524.6	26009.1	26792.8	17553.6	20665.6	33420.1	27552.1	C10275	-
HJN055	435.13	273.077	436.137	C21H24O10	[M-H]-	Dihydrocharcone-4'-O-glucoside	Flavonoids	Chalcones	-	3	17276.6	20247.2	20441.2	20436.4	30629.3	22759.5	16881.1	21822.1	52129.8	36658.4	47635.7	42474	17274.6	17593.5	16699.1	18264.4	27672.3	19831.7	36468.1	38198.5	24005.7	-	-
Lmsp004670	595.166	287.057	594.159	C27H30O15	[M+H]+	Kaempferol-3-O-glucoside-7-O-rhamnoside*	Flavonoids	Flavonols	2392-95-2	3	88326.9	124692	116325	61203.6	120077	104364	132737	99998.6	91752.6	174148	136106	42303.6	162131	102316	116733	80706.2	82436.9	80706.2	93408.2	95485	60543.5	-	-
Lcln000180	376.036	96.959	377.045	C10H19NO10S2	[M-H]-	3-hydroxypropyl Glucosinolate	Others	Glucosinolates	-	3	40952.7	35492.7	44025.3	52555.2	46220.7	64115.4	46237.2	31397.7	49739.7	36412.6	44332.7	23224.7	56914.1	57727.4	25538.7	27302.7	62988.3	29414.7	31093.1	50507.7	40639.1	-	-
Lmbn004847	179.071	146.038	180.079	C10H12O3	[M-H]-	4-Methoxyphenylpropionic acid	Phenolic acids	Phenolic acids	-	3	15267.3	21122.7	23798.6	9928.55	21108.7	20036.1	23803.8	17634.1	27283.5	27219.1	19965.5	21174	25962.1	23442	19822.9	26101.1	24532.6	37563.1	24922.5	22842.1	15356.1	-	-
mws2104	193.072	59.0139	194.079	C7H14O6	[M-H]-	D-Pinitol	Others	Saccharides	10284-63-6	3	142139	112492	123361	122868	94761.7	145952	142139	121520	150173	115724	127228	130418	115299	106555	122747	134583	120906	122627	163502	118189	104353	C03844	-
Lmgn002253	695.202	353.088	696.19	C31H36O18	[M-H]-	Syringoylcaffeoylquinic acid-D-glucose	Phenolic acids	Phenolic acids	-	3	397385	371803	307002	436657	536905	482423	321551	293712	280803	412106	366766	476821	376469	389353	581081	424675	273777	320292	405049	264106	425341	-	-
MWSmce220	177.045	59.0139	178.048	C6H10O6	[M-H]-	D-Glucono-1,5-lactone*	Others	Saccharides	90-80-2	3	585356	486522	548865	537776	589345	624785	512443	332752	459204	542760	339929	664739	9	9	9	379166	397964	468988	478429	427423	292235	C00198	ko00030,ko01100,ko01110,ko01200
mws2124	154.975	78.9599	155.982	C2H5O6P	[M-H]-	2-Phosphoglycolate	Organic acids	Organic acids	13147-57-4	3	9	9	9	59967.5	80337.7	23957.3	9	9	9	58236.4	13558.1	32618.8	9	9	9	50025.2	60828.7	63672.4	40873.2	36128.6	56667.7	-	-
mws0017	146.165	72.0808	145.158	C7H19N3	[M+H]+	Spermidine	Alkaloids	Alkaloids	124-20-9	3	125426	129717	144559	205545	188849	223864	178084	187043	190100	164408	154112	203157	183199	180351	208443	197485	201490	221266	109199	150512	179712	C00315	ko00330,ko00410,ko00480,ko00940,ko01100,ko02010
MWS201448	244.129	130.05	243.122	C10H17N3O4	[M+H]+	Pro-Gln	Amino acids and derivatives	Amino acids and derivatives	18668-08-1	3	27392.7	23988.5	19873.4	19217.2	22612.9	19120	18714.2	9	15000.5	32574.8	12861.4	9907.31	9	24425.6	6314.61	32350.5	19060.4	18574.4	15717.9	21154.7	13241	-	-
pme0183	152.057	135.03	151.049	C5H5N5O	[M+H]+	Isoguanine	Nucleotides and derivatives	Nucleotides and derivatives	3373-53-3	3	109375	144974	148328	101336	108650	130971	154379	131897	184614	110134	87830.5	118025	122667	141435	98741.1	172572	188850	203597	193544	132159	127997	-	-
Lbhp011919	427.085	179.033	426.08	C18H18O12	[M+H]+	Esculin 6'-Malonate	Lignans and Coumarins	Coumarins	-	3	27929.5	27324.2	28124.4	43137.7	15280.4	42924.4	26711.9	21812.9	39273.1	27194.7	34828.5	35527.4	28132.2	15550	28618.9	37056.1	17874.4	12370.4	24618.9	34543	22045.9	-	-
Lmtp004044	597.145	303.043	596.138	C26H28O16	[M+H]+	Quercetin-3-O-apiosyl(1→2)galactoside*	Flavonoids	Flavonols	-	3	33951.2	32183.9	30971	51383.7	35786.2	26611.2	35505.2	44101	38769.9	67669.7	51402.9	69972.1	44620	63094.3	44191.2	35313.8	64906.8	74857.9	65493.6	45543	42387.7	-	-
Lmmp002080	193.133	105.033	192.126	C11H16N2O	[M+H]+	N-(4-Aminobutyl)benzamide	Alkaloids	Alkaloids	5692-23-9	3	37686.6	29799.7	31041.2	27937.5	14616	23349.6	29631.7	17765	23592.2	9	9	9	30721.6	32890.2	39518.2	24833.7	27499.9	35311.2	18266.2	28878.6	20692.7	-	-
MWSmce584	138.091	77.0386	137.084	C8H11NO	[M+H]+	L-Tyramine	Alkaloids	Alkaloids	51-67-2	3	996504	914038	1.10441e+06	1.07166e+06	1.15152e+06	1.19522e+06	1.08535e+06	1.19661e+06	1.09255e+06	1.07726e+06	1.20673e+06	1.15113e+06	1.00502e+06	1.22306e+06	1.12177e+06	1.15806e+06	918183	1.04859e+06	762763	1.26911e+06	1.12133e+06	C00483	ko00350,ko00950,ko01100,ko01110,ko01240
pmb0034	277.103	148.06	276.096	C10H16N2O7	[M+H]+	L-α-Glutamyl-L-Glutamic Acid	Amino acids and derivatives	Amino acids and derivatives	3929-61-1	3	261704	241342	241102	289249	276740	365828	215114	89004.1	283268	9	9	9	275690	338976	302006	360872	91501	310373	182135	269717	303352	C01425	-
Zmln001304	480.082	96.9616	481.075	C14H27NO11S3	[M-H]-	6-(Methylsulfonyl)Hexyl Glucosinolate	Others	Glucosinolates	74542-18-0	3	77175.3	78980.6	59759.7	48749.4	50652.2	60575.5	58487.8	69186.4	73345.2	93976.4	59759.7	92735.5	65052.3	51766.2	77424.3	53860.1	92151.2	38891.5	64882.2	62862.8	96222.1	-	-
Hmcp002123	193.05	178.02	192.042	C10H8O4	[M+H]+	Isoscopoletin (6-Hydroxy-7-Methoxycoumarin)	Lignans and Coumarins	Coumarins	776-86-3	3	9	9	9	21875.7	20849.7	19466	19824.1	27625.1	15317.2	14642	11994.6	8978.14	19582.9	17749.5	14511.2	13783.4	16243.2	23509.4	19001.3	20481.6	12243.3	C18079	ko00999
Zmdp000972	136.042	91.0537	135.035	C4H9NO2S	[M+H]+	S-Methyl-L-cysteine	Amino acids and derivatives	Amino acids and derivatives	1187-84-4	3	45873.2	71471.6	57700.9	87480.1	95905.1	153774	116091	127956	96374.6	54740.5	166155	117570	59186.1	101771	134826	58958.8	90021.2	122764	94002.6	130138	79890	C22040	ko02010
MWSHY0067	611.158	303.051	610.153	C27H30O16	[M+H]+	Quercetin-3-O-rutinoside (Rutin)*	Flavonoids	Flavonols	153-18-4	3	99059.2	27680.6	631844	361829	136880	10599.5	52913.6	162272	1.43826e+06	401783	606142	133261	511854	15800.3	74124.4	605703	144564	308072	19502.8	18837.2	11749.1	C05625	ko00944,ko01100,ko01110
Lmbn004790	209.082	179.035	210.089	C11H14O4	[M-H]-	Methyl 3-(3-hydroxy-4-methoxyphenyl)propanoate*	Phenolic acids	Phenolic acids	129150-61-4	3	22268.5	26547.7	12268.6	29044.4	26629.4	36630.1	48369.1	55898.3	41013.8	32510.2	20733.1	40445.1	26106.8	36461.3	49060.6	51969.4	38317.1	55959.1	48539.4	30379.4	50661.1	-	-
Zmlp007578	345.059	313.033	344.053	C17H12O8	[M+H]+	3,3',4-O-Trimethylellagic acid	Tannins	Tannin	1617-49-8	3	18917	28443.9	38134.2	39170	17380	19567.2	32854.2	36578	25467.8	10783.7	32173	26525.2	11696.6	34503.4	26343.7	30332.3	17597.9	15210.3	31626.4	18512.6	27145.6	C10836	-
mws0467	165.056	119.05	166.063	C9H10O3	[M-H]-	3-(4-Hydroxyphenyl)-propionic acid*	Phenolic acids	Phenolic acids	501-97-3	3	13035.1	13539	13035.1	33524	27978.8	32575.4	33417.6	24386.7	25789.4	16675	8473.08	13660.6	10704.4	15825.8	14507.8	17658.6	16769.2	19197.8	18106.6	12931.9	22233.1	C01744	-
MWS0274	165.056	119.05	166.063	C9H10O3	[M-H]-	DL-3-Phenyllactic acid*	Organic acids	Organic acids	828-01-3	3	13035.1	13539	13035.1	33524	27978.8	32575.4	33417.6	24386.7	25789.4	16675	8473.08	13660.6	10704.4	15825.8	14507.8	17658.6	16769.2	19197.8	18106.6	12931.9	22233.1	-	-
Lmbn005172	165.056	119.05	166.063	C9H10O3	[M-H]-	2,6-Dimethoxybenzaldehyde*	Phenolic acids	Phenolic acids	3392-97-0	3	13035.1	13539	13035.1	33524	27978.8	32575.4	33417.6	24386.7	25789.4	16675	8473.08	13660.6	10704.4	15825.8	14507.8	17658.6	16769.2	19197.8	18106.6	12931.9	22233.1	-	-
mws1024	147.045	129.035	148.052	C9H8O2	[M-H]-	p-Coumaraldehyde	Phenolic acids	Phenolic acids	2538-87-6	3	67185.1	74090.4	96684.6	87960.3	48121.4	67696.4	63713.3	51976.9	46361.8	47422.1	77525.9	85264.3	48857.4	63977.5	60718.5	77903.7	52682	124638	49947.8	73539.4	86108.7	C05608	ko00940,ko01100,ko01110
Zmdn003480	537.198	375.152	538.205	C26H34O12	[M-H]-	Cycloolivil-6-O-glucoside	Lignans and Coumarins	Lignans	-	3	57544.6	61593.2	71219.3	73613	43459.3	76265	81266.5	70714.2	79110.9	45785.2	73613	60884.2	58983	67593.2	72688	56833.3	46183.2	105041	41286.6	70383.4	54129.1	-	-
Zmdp000917	160.107	114.036	159.101	C6H13N3O2	[M+H]+	δ-Guanidinovaleric acid	Organic acids	Organic acids	462-93-1	3	10492.4	25010.1	23441.1	19800	22866.5	30724.3	38661.3	32171.2	31365.1	18997.5	39792.5	22930.4	40446.7	32669.1	30232.4	23192.9	29914.6	30164.5	20835.3	23194.1	33735.8	-	-
Zajp000573	144.101	84.0805	143.095	C7H13NO2	[M+H]+	N-(4-oxopentyl)-acetamide	Alkaloids	Alkaloids	-	3	288983	297360	339246	229540	176146	183453	243367	267119	246971	346032	205974	315244	242169	249527	224920	214220	255664	300325	161337	281391	247981	-	-
mws1189	193.035	72.9931	194.043	C6H10O7	[M-H]-	D-Galacturonic acid*	Others	Saccharides	685-73-4	3	72374.5	36712.8	45596.7	57081.5	52960	99561	63791.5	58343.5	68421.8	97564.9	48085.7	51636.3	75440.8	56055.7	85252.8	54634.8	76046.3	67754.1	58180.2	68047.3	96761.4	C00333	ko00040,ko00053,ko00520,ko01100,ko01240,ko01250,ko02010
pme1011	121.076	104.049	120.069	C7H8N2	[M+H]+	Benzamidine	Alkaloids	Alkaloids	618-39-3	3	121307	105569	122634	101574	125568	110776	107525	110060	93154.3	104555	126945	125044	105772	133506	115881	101202	122066	98828.2	75010.3	127792	124168	C01784	-
Lmyn001269	609.146	285.039	610.154	C27H30O16	[M-H]-	Kaempferol-3-O-sophoroside	Flavonoids	Flavonols	19895-95-5	3	16444.6	30849.3	38546.9	19000.1	25393.8	14683.6	44699.5	40250.7	35111.3	33552.8	33575.2	37776.3	26432.3	30857.9	24646.6	27588.8	36066.1	48078.9	59820.7	59999.3	35461.3	C12634	ko00944,ko01110
pmb2804	311.223	171.138	312.23	C18H32O4	[M-H]-	13S-Hydroperoxy-9Z,11E-octadecadienoic acid	Lipids	Free fatty acids	33964-75-9	3	13467	22278	24628.5	24276.6	13560.9	21613.9	26739.7	31453.9	20670.4	9	15535.6	15693.4	11887.6	15338.2	17440.5	24590.9	27848.7	34078.9	20742.8	19375.3	31391.9	C04717	ko00591,ko01100
mws1584	515.12	191.034	516.127	C25H24O12	[M-H]-	1,3-O-Dicaffeoylquinic Acid (Cynarin)	Phenolic acids	Phenolic acids	30964-13-7	3	22260.6	28682.9	22510.4	30200.5	24379.8	43796.4	29314.7	35785	15860.8	21467.9	13076.9	9369.38	22293.9	14454.3	11314.8	14524.4	43134.4	18465.5	25915.1	15206.9	25851.8	C10445	-
Lmmn003663	329.088	167.036	330.095	C14H18O9	[M-H]-	5-Glucosyloxy-2-Hydroxybenzoic acid methyl ester	Phenolic acids	Phenolic acids	-	3	49861.8	42541.9	34442.9	58408.8	51430.3	42422.8	57670.7	44148.3	52320.8	37447.3	37041.3	29696.8	42422.8	47371.8	56272	43436.3	29908.3	41314.8	36748.4	29992.3	51268.3	-	-
pme2758	162.041	144.03	163.048	C5H9NO5	[M-H]-	4-Hydroxy-L-glutamic acid	Amino acids and derivatives	Amino acids and derivatives	3913-68-6	3	43100.6	46356.4	42107.4	29139.6	36603.6	54580.8	43911.9	35209.6	43203.6	36092.4	23480.4	48338.2	42511.1	54738.9	49851.8	46287.7	41886.6	59174.9	43492.8	28272.9	50339	C03079	-
MWS5209	235.164	118.087	117.079	C5H11NO2	[2M+H]+	N-Methyl-α-aminoisobutyric acid	Amino acids and derivatives	Amino acids and derivatives	2566-34-9	3	22943	10208.9	12583	13133.9	11843	12421.5	19433.7	14793	9479.92	13665.3	10363	12941.8	14939.5	13515.6	6473.06	11167.4	27738.2	24264.1	11103	19354.7	14384.3	-	-
Lmhp008924	532.34	184.073	531.332	C27H50NO7P	[M+H]+	LysoPC 19:3	Lipids	LPC	-	3	5681.7	5069.22	6441.09	3584.85	4030.15	6261.21	4222.13	6069.62	6952.34	5628.67	4871.83	7271.83	6469.41	5824.67	4465.09	4954.76	4291.31	5284.91	5553.88	7259.1	9712.94	-	-
mws1013	177.019	133.03	178.027	C9H6O4	[M-H]-	Esculetin (6,7-Dihydroxycoumarin)	Lignans and Coumarins	Coumarins	305-01-1	3	80858.7	63920.3	99228.5	134521	105679	114537	170232	126384	128200	79471.1	79955	109230	91591.2	94081.6	124927	135295	122814	153097	99108.4	88073.7	146440	C09263	ko00999,ko01110
mws2108	353.088	191.056	354.095	C16H18O9	[M-H]-	Cryptochlorogenic acid (4-O-Caffeoylquinic acid)*	Phenolic acids	Phenolic acids	905-99-7	1	1.62988e+07	1.282e+07	1.22158e+07	9	9	9	1.31635e+07	1.18666e+07	1.31363e+07	7.74311e+06	9.62437e+06	1.28118e+07	1.20488e+07	1.15736e+07	7.55324e+06	5.59723e+06	1.02364e+07	8.20438e+06	1.51811e+07	1.4472e+07	8.68167e+06	-	-
mws0255	112.05	95.0239	111.043	C4H5N3O	[M+H]+	Cytosine	Nucleotides and derivatives	Nucleotides and derivatives	71-30-7	2	103555	113802	97128.1	127721	79237.4	98507.3	75497.9	101457	87051.3	73562	98473.1	97035.6	94271.6	80504.3	64691.8	79785.6	92103.2	120036	119980	69421.1	86431.4	C00380	ko00240,ko01100,ko01232
pmp000087	269.102	177.055	268.095	C13H16O6	[M+H]+	2-Feruloyl-sn-glycerol	Phenolic acids	Phenolic acids	-	3	39423.7	36205.7	48303.2	44250.7	53349.3	66202.2	61981.3	49291.2	45859.7	45055.2	24958.2	28160.7	45266.8	39423.7	43446.2	55513.7	52752.4	58731.7	64111.7	39423.7	41837.2	-	-
Lmcp006297	341.138	121.065	340.131	C20H20O5	[M+H]+	6,7-Dimethoxy-2-[2-(4-methoxyphenyl)ethyl]chromone	Others	Chromone	117596-92-6	3	14049.6	9523.3	10604.7	9	9	9	9	9	9	9	9	9	6473.63	4494.4	9	7782.62	6955.97	8421.32	6361.19	4293.18	7714.83	-	-
mws0124	247.108	130.063	246.1	C13H14N2O3	[M+H]+	N-(3-Indolylacetyl)-L-alanine	Amino acids and derivatives	Amino acids and derivatives	57105-39-2	3	68863.7	42196.1	58358.7	30653.3	40823.9	64098.9	73353.4	66725.9	39354.2	51324.2	41759.2	50638.9	45437	53548.4	45437	50997.9	50412.5	57533.4	77517.3	43714.4	58456.3	-	-
Lhqp101805	325.093	163.039	324.084	C15H16O8	[M+H]+	Skimmin (7-Hydroxycoumarin-7-O-glucoside)	Lignans and Coumarins	Coumarins	93-39-0	1	9.54004e+06	5.42585e+06	5.41296e+06	5.23391e+06	8.98176e+06	1.05279e+07	6.69652e+06	7.57202e+06	8.44163e+06	6.53941e+06	7.71025e+06	5.39532e+06	4.6925e+06	4.49458e+06	6.70965e+06	5.43398e+06	6.84951e+06	6.5634e+06	4.17438e+06	5.69499e+06	7.4977e+06	-	-
Hmgp002623	237.06	160.076	236.044	C11H12N2S2	[M+H]+	Brassinin	Alkaloids	Plumerane	105748-59-2	3	94219.3	120404	150125	35271.9	176441	89499.6	89321.7	116100	137641	279889	130108	98677.7	169358	73007.1	102099	117830	136704	22591.1	168058	162808	94266.1	-	-
mws0582	322.107	130.05	321.099	C11H19N3O6S	[M+H]+	S-(Methyl)glutathione	Amino acids and derivatives	Amino acids and derivatives	2922-56-7	3	963629	976046	999653	985658	893043	994846	757906	1.00872e+06	854188	867906	848274	956241	968542	873584	1.03172e+06	1.09505e+06	1.28073e+06	1.09338e+06	730168	1.34485e+06	1.08248e+06	C11347	-
Hmlp001270	485.092	153.01	484.085	C20H20O14	[M+H]+	2,3-Di-O-Galloyl-β-D-glucose	Phenolic acids	Phenolic acids	-	3	9447.39	22784.7	14277.6	11762.4	17114.2	13847	19764.3	11860.9	25975.9	15540.9	23134.1	18106	34076	21254.3	19487	9515.57	14892	9	14744.3	23731.1	14690.2	-	-
Sakn004407	771.238	609.208	772.243	C34H44O20	[M-H]-	3,4-Dihydroxyphenethyl alcohol-8-O-[4-O-caffeoyl-β-D-apinosyl(1→3)-β-D-glucosyl(1→6)]-β-D-glucoside	Phenolic acids	Phenolic acids	-	3	17123	27700.3	36283.4	9	11432.3	16825	15405.6	15633	29133.6	16202.7	15636.7	12191.9	10868.1	39463.4	13321.4	43317	24861.4	16263.8	37012.3	24813.3	21442.5	-	-
Lmmp003091	611.16	303.05	610.153	C27H30O16	[M+H]+	Quercetin-3-O-(4''-O-glucosyl)rhamnoside*	Flavonoids	Flavonols	59262-54-3	3	100957	15888.5	696939	483854	156691	9	43270.5	181098	1.6465e+06	439961	662226	160403	334471	25452.8	69128.1	602098	145659	295932	30136.8	17005.6	30672.8	C17563	-
Rfmb087	311.223	293.213	312.23	C18H32O4	[M-H]-	9-Hydroxy-13-oxo-10-octadecenoic Acid	Lipids	Free fatty acids	-	3	35654.1	55279.7	77878.8	73057.9	45406.7	55909.1	41771.7	34546.8	23812.5	26009.5	15309.1	42251.3	9	9	9	95508.1	90840.7	104885	68679.7	40320.8	74388.6	-	-
MA10039641	341.109	89.0246	342.116	C12H22O11	[M-H]-	Lactobiose	Others	Saccharides	63-42-3	1	953434	1.64881e+06	1.79139e+06	548067	1.72392e+06	568535	1.20961e+06	1.13e+06	931054	1.65622e+06	1.67512e+06	1.75699e+06	527803	2.39686e+06	991542	2.57612e+06	1.23836e+06	861562	1.28941e+06	766253	822012	C00243	ko00052,ko01100,ko02010
Zmcp003989	595.163	287.054	594.159	C27H30O15	[M+H]+	Kaempferol-3-O-rhamnosyl(1→2)glucoside	Flavonoids	Flavonols	-	3	87760.4	116393	76287	54157.6	131238	94599	103393	158366	84608.8	90109.3	70125.2	124209	142290	160383	143934	72178.8	79531.9	97803.1	71156.1	101682	132072	-	-
Lmsp002982	773.213	303.051	772.206	C33H40O21	[M+H]+	Quercetin-3-O-sophoroside-7-O-rhamnoside	Flavonoids	Flavonols	-	3	14154.4	16000.2	25833.7	14769.7	18461.2	22758.7	25834.9	19691.7	27689.9	16000.2	28294.9	22150.9	23996.4	20913.7	22668.6	27063.7	22278.7	12312.5	17236.5	22766.1	12312.5	-	-
pmp000086	269.102	177.055	268.095	C13H16O6	[M+H]+	1-Feruloyl-sn-glycerol	Phenolic acids	Phenolic acids	-	3	50116.3	51732.8	44849.9	62240.1	56582.3	67693	70648.9	52523.2	71569	48499.8	60645.6	61699	56758.3	65233.2	91354.5	79093.9	73039.9	87295.8	43650.3	82355.2	64698.1	-	-
mws0982	126.103	68.0495	125.095	C6H11N3	[M+H]+	1-Methylhistamine	Alkaloids	Alkaloids	501-75-7	3	13226.7	9998.6	11024.9	10508.8	10359	9323.18	12315	11071.3	10313.6	12426.9	10062.9	10652.8	8435.54	10802.5	8379.99	9	9	9	8085.84	13465.8	15306.2	C05127	ko00340,ko01100
Wmcn000052	441.372	441.37	442.381	C30H50O2	[M-H]-	Lup-20(29)-ene-1,3-diol (Glochidiol)	Terpenoids	Triterpene	6610-56-6	3	233603	339893	428315	233194	202506	174703	124081	180497	161872	375771	250496	264954	9	9	9	9	9	9	233831	140065	144320	-	-
Lmtn002324	431.15	269.1	432.163	C19H28O11	[M-H]-	Benzyl-(2''-O-glucosyl)glucoside*	Phenolic acids	Phenolic acids	-	3	33069.5	17135.4	28358.4	24114.7	24243	15466.2	27741.9	30629.6	30475.5	5566.78	18797.6	18703	21528.7	22274.8	26402.1	24365.6	29244.6	13027.2	15798.8	16625.5	26865.4	C17564	-
zjbp110817	311.127	121.064	310.12	C19H18O4	[M+H]+	5-hydroxy-6-methoxy-2-[2-(4-methoxyphenyl)ethyl]chromone	Others	Chromone	-	3	20190.8	23912.5	19512	15459.8	12395.4	27626.3	23828	11989.1	10799.5	19325.3	22226	9605	7418.43	18756.6	11959.5	18040.9	13072.2	18946.4	12958.6	18951.9	10345.8	-	-
Lmbp010207	311.128	121.065	310.12	C19H18O4	[M+H]+	6-Methoxy-2-(4-methoxyphenethyl)chromone	Others	Chromone	111286-05-6	3	20190.8	23912.5	19512	15459.8	12395.4	27626.3	23828	11989.1	10799.5	19325.3	22226	9605	7418.43	18756.6	11959.5	18040.9	13072.2	18946.4	12958.6	18951.9	10345.8	-	-
Cwjp002681	919.233	287.056	918.243	C42H46O23	[M+H]+	Kaempferol-3-O-(2'''-p-Coumaroyl)sophoroside-7-O-Glucoside	Flavonoids	Flavonols	-	3	118903	118312	98182.6	59771.1	141496	130402	107744	131920	112086	125263	112948	66015.1	132662	126007	125432	96389.3	87127.1	140053	126460	65772.9	97587	-	-
Li512113	451.088	391.037	452.096	C20H20O12	[M-H]-	Maleoyl-caffeoylquinic acid	Phenolic acids	Phenolic acids	-	3	9	9	9	32376.7	39203	9	9	9	9	18876.8	33127.2	18714.2	30414.5	28246.5	26363.7	9	9	9	28941.3	25684.8	45290.3	-	-
MWS5206	181.051	135.045	182.058	C9H10O4	[M-H]-	4-Hydroxyphenyllactic Acid*	Phenolic acids	Phenolic acids	306-23-0	3	15614.6	14482.3	18653.4	27033.4	19100.1	35094.8	21406.8	29509.9	19518.3	28052.4	18744	21297.1	22528.9	36490.8	25410.5	22770.1	33311.6	25753.9	18463.6	23886.4	12272.8	C03672	-
Hmtn001288	181.051	135.045	182.058	C9H10O4	[M-H]-	Methyl 2,4-dihydroxyphenylacetate*	Phenolic acids	Phenolic acids	67828-42-6	3	15614.6	14482.3	18653.4	27033.4	19100.1	35094.8	21406.8	29509.9	19518.3	28052.4	18744	21297.1	22528.9	36490.8	25410.5	22770.1	33311.6	25753.9	18463.6	23886.4	12272.8	-	-
pmb3064	499.146	163.2	500.153	C22H28O13	[M-H]-	3-O-p-Coumaroylquinic acid-O-glucoside	Phenolic acids	Phenolic acids	-	2	4.16103e+06	2.90094e+06	5.03813e+06	3.71784e+06	2.47434e+06	3.01588e+06	3.03213e+06	3.54641e+06	2.55469e+06	4.16678e+06	3.41189e+06	3.40993e+06	1.76426e+06	3.41762e+06	4.29706e+06	9	9	9	2.36319e+06	3.18018e+06	4.48666e+06	-	-
Lmjp002596	597.145	303.049	596.138	C26H28O16	[M+H]+	Quercetin-3-O-sambubioside*	Flavonoids	Flavonols	83048-35-5	3	18353.7	15193.1	11742.6	13398.6	17179.6	12512.6	26688.6	15125.1	14291.6	15601.2	22603.6	17873.6	23234.6	28757.4	10473.5	9	9	9	23221.6	17436.2	11931.2	C12637	ko00944
Zajn002491	451.125	289.072	452.132	C21H24O11	[M-H]-	catechin-4-β-D-galactopyranoside	Flavonoids	Flavanols	-	3	17064.6	26450.5	19930.7	16722.6	20427.8	15197.1	11397.8	25081.3	15746.7	16993.5	28848.3	15960.1	16216	15800.9	15169.1	20223.7	18096.2	16370.8	21408	10794.6	17361.8	-	-
pme0075	188.056	128.035	189.064	C7H11NO5	[M-H]-	N-Acetyl-L-glutamic acid	Amino acids and derivatives	Amino acids and derivatives	1188-37-0	3	230398	232855	144064	120704	154570	182474	204756	144724	231666	171951	156055	132791	151091	212275	195402	118317	165804	140462	103359	152047	203138	C00624	ko00220,ko01100,ko01110,ko01210,ko01230
MWSmce295	245.072	113.032	244.07	C9H12N2O6	[M+H]+	1-beta-D-Arabinofuranosyluracil	Nucleotides and derivatives	Nucleotides and derivatives	3083-77-0	2	561111	288016	225671	9	218568	390232	9	9	9	141404	269232	9	230436	217101	258403	272822	204345	442659	426565	316756	216425	C16908	-
Lmjp003731	531.15	177.055	530.142	C26H26O12	[M+H]+	3,4-O-Dicaffeoylquinic Acid Methyl Ester*	Phenolic acids	Phenolic acids	-	3	16050.6	15508.8	12872.1	15380.3	16428.8	20272.1	15178.8	22078.1	17476.1	18368.1	18890.8	15859.2	18653.6	15510	21393.8	10339.9	15917.5	14767.7	20072.6	9983.6	15849.1	-	-
Lmjp003822	531.15	177.055	530.142	C26H26O12	[M+H]+	3,5-O-Dicaffeoylquinic Acid Methyl Ester*	Phenolic acids	Phenolic acids	159934-13-1	3	16050.6	15508.8	12872.1	15380.3	16428.8	20272.1	15178.8	22078.1	17476.1	18368.1	18890.8	15859.2	18653.6	15510	21393.8	10339.9	15917.5	14767.7	20072.6	9983.6	15849.1	-	-
Lmyn011997	337.311	337.311	338.318	C22H42O2	[M-H]-	Erucic acid	Lipids	Free fatty acids	112-86-7	2	356950	917351	885495	274084	430763	567246	411535	524242	739669	1.34854e+06	547414	835907	565151	374435	578134	416326	430882	340274	522996	1.05684e+06	876481	C08316	ko01040
pme3227	579.171	433.109	578.164	C27H30O14	[M+H]+	Vitexin-2''-O-rhamnoside	Flavonoids	Flavones	64820-99-1	3	62240.1	54497.1	62240.1	82462.3	52103.9	72769.9	47432.6	65440.8	58515.9	35731.2	58515.9	46904.3	59279.2	49308.1	39791.2	76934.4	72336.4	73729.1	73849.7	41675.7	44818.8	C12628	ko00944
Lmtn002796	449.108	287.057	450.116	C21H22O11	[M-H]-	Aromadendrin-7-O-glucoside	Flavonoids	Flavanonols	28189-90-4	2	31952.8	47356.5	44309	47808.2	33928.2	32963	17577.8	32434.2	37964.8	38573	29112.8	34377.7	44996.2	34365.5	36922.8	38669.2	41892.8	58353.2	53010.5	28837.5	33372.8	-	-
Wafp003158	321.191	177.054	320.185	C16H24N4O3	[M+H]+	N-Feruloylhomoagmatine	Alkaloids	Phenolamine	-	3	111459	74179.8	107411	44126.1	56041.8	49289.3	66311.8	45960.3	47291.3	104253	57526.8	104686	73786.6	123717	30751.3	50440.2	98022.6	17944.2	100707	52237.5	68105.5	-	-
Lhhp120816	181.086	125.024	180.079	C10H12O3	[M+H]+	Hydroxyeugenol	Others	Others	-	3	23587.4	32961.8	16771	14403.6	22623.9	9711.03	17037.1	26647.4	7725.43	19906.2	22598.3	29360.9	20389.1	17830.3	30253.7	11754.2	25163.4	17233.7	22155.3	17238.4	33335.6	-	-
MWSmce608	148.096	74.024	147.089	C6H13NO3	[M+H]+	4-Hydroxy-L-Isoleucine	Amino acids and derivatives	Amino acids and derivatives	781658-23-9	3	973528	1.05497e+06	506949	505357	1.15694e+06	1.06296e+06	1.31088e+06	882846	1.04721e+06	526582	391865	1.36682e+06	503981	1.15181e+06	768692	1.1392e+06	1.24039e+06	1.27063e+06	726342	622062	349888	-	-
Lmyn003028	431.156	269.103	432.163	C19H28O11	[M-H]-	Benzyl-β-gentiobioside*	Phenolic acids	Phenolic acids	56775-64-5	3	25492.3	25523.5	37365.5	31936.7	29469.9	31623.7	31902.2	22973.6	21292.2	6949.44	14398.2	19395.5	29165.4	22834.7	19442.4	38004.1	23326.7	28854.8	45654.2	23550.5	29933.6	-	-
Hmgn002038	637.179	475.14	638.185	C29H34O16	[M-H]-	β-Oxoacteoside	Phenolic acids	Phenolic acids	-	3	105579	83827.6	112464	114774	106927	110934	9	114009	95284.1	152355	77170.1	107123	114898	67217.6	9	97130.9	40615.8	110132	60195.7	119147	121660	-	-
Zmhn002301	325.093	163.039	326.1	C15H18O8	[M-H]-	p-Coumaric acid-4-O-glucoside	Phenolic acids	Phenolic acids	117405-48-8	3	140027	113150	158834	170210	117346	142014	141136	126243	151375	102599	102779	150788	81968.5	97056.7	133188	163587	97757.9	257185	84127.3	142603	178045	C06739	-
Lmsp003852	629.116	163.039	628.106	C29H24O16	[M+H]+	1-O-p-Coumaroyl-4,6-(S)-HHDP-β-D-glucose	Phenolic acids	Phenolic acids	-	3	14106.5	25501.8	30174.5	25020.8	13275.3	25141.7	10832.3	19835.6	30023.3	28208	30250.1	23427	33722.1	20951.3	33730.6	24890	37980.7	29248.4	30032.3	14106.5	25727.2	-	-
Hmbp001276	169.05	65.03	168.042	C8H8O4	[M+H]+	Gallacetophenone	Phenolic acids	Phenolic acids	528-21-2	2	121130	113901	107983	106012	127541	91385.2	103130	122369	79732.8	87989.5	108506	116432	99701.8	150241	88111.7	136430	104586	146631	144943	140231	70120.1	-	-
MWSHY0050	595.166	287.053	594.159	C27H30O15	[M+H]+	Kaempferol-3-O-rutinoside(Nicotiflorin)*	Flavonoids	Flavonols	17650-84-9	3	29224	16513.3	24214.8	28399.3	19531.2	13192.9	30656.2	12995.2	23643.2	24678.3	20668.3	12385.8	9	11299.3	43907.8	14908.6	9	27173.1	13734.1	22691.9	30013.6	C21833	ko00944,ko01110
Zmhn000892	301.094	139.046	302.1	C13H18O8	[M-H]-	4-O-Glucosyl-3,4-dihydroxybenzyl alcohol	Phenolic acids	Phenolic acids	-	3	19878.8	46940.4	39288.2	70961.3	37583	26043.8	22620	42470.5	71121	21950.5	26891.2	20235.7	30743.7	47711.8	29489.4	70420.4	43626.5	73656.5	34733.9	45271.7	71095.2	-	-
mws0027	197.046	123.009	198.053	C9H10O5	[M-H]-	Syringic acid	Phenolic acids	Phenolic acids	530-57-4	3	41467.2	40955.1	33410.8	52493.1	30139.3	50057.6	46205.6	61816	42383.9	37335.3	42859.5	40325.2	41305.6	51920.8	65105.6	50533	36537	59505.6	32879.3	72454.7	69542.1	C10833	-
pmb0964	366.177	204.124	365.17	C16H23N5O5	[M+H]+	Isopentenyladenine-7-N-glucoside	Nucleotides and derivatives	Nucleotides and derivatives	-	3	213611	174772	189005	192998	257522	168152	817440	208613	230380	186026	142388	113803	892660	141089	176096	179474	402652	1.16811e+06	146968	173033	291847	-	-
Zmcp002507	377.145	179.071	376.137	C16H24O10	[M+H]+	Loganic acid	Terpenoids	Monoterpenoids	22255-40-9	3	18801.9	24602.7	24917.2	38550.9	43911.3	21609.2	23715.9	16303.9	19574.9	18801.9	16452.4	28173.4	23360.8	27156.3	28615.7	20291.2	14365.9	22677.7	18656.6	36568.5	21232.7	C01512	ko00902,ko01110
MWSmce690	175.025	59.0137	176.032	C6H8O6	[M-H]-	Erythorbic Acid; Isoascorbic Acid	Others	Vitamin	89-65-6	2	113345	72712.2	116607	221802	89998.1	135884	116588	93378.2	231455	267900	51334.9	89998.1	233248	52643.3	108612	182293	85495	71900.5	107715	131516	56055.1	-	-
mws0854	163.061	59.0139	164.069	C6H12O5	[M-H]-	Rhamnose*	Others	Saccharides	3615-41-6	3	179396	325386	75381.6	116766	180173	162622	164398	275021	136190	277220	285049	236112	211177	220481	255520	183138	194713	161069	220663	108379	253884	C00507	ko00051,ko01100
mws1595	163.061	59.0139	164.069	C6H12O5	[M-H]-	D-Fucose*	Others	Saccharides	3615-37-0	3	179396	325386	75381.6	116766	180173	162622	164398	275021	136190	277220	285049	236112	211177	220481	255520	183138	194713	161069	220663	108379	253884	C01018	-
pme2679	132.102	86.0964	131.095	C6H13NO2	[M+H]+	L-Allo-isoleucine	Amino acids and derivatives	Amino acids and derivatives	1509-34-8	3	174154	9	139568	109728	9	173640	136532	174333	138465	200431	148698	99632.9	126529	9	163567	156722	151408	84962.8	222587	105374	134252	C21096	-
Zmcp004272	817.21	287.058	816.211	C38H40O20	[M+H]+	kaempferol-3-sinapoyldiglucoside	Flavonoids	Flavonols	-	1	104404	98738.1	81837.6	88064.1	78303.6	80948.1	89871	88075.5	80948.1	115204	82803.6	102899	219019	94834.1	147522	163956	69423.6	99003.6	80058.6	68403.6	139777	-	-
pme0122	189.123	126.091	188.116	C8H16N2O3	[M+H]+	N6-Acetyl-L-lysine	Amino acids and derivatives	Amino acids and derivatives	692-04-6	3	101884	92954.3	147479	153834	145642	170802	126208	146417	175121	209275	148416	95854.3	129179	195598	157167	152835	86073.8	149273	83765.1	186910	121638	C02727	ko00310,ko01100
MWStz103	399.145	250.094	398.137	C15H22N6O5S	[M+H]+	S-(5'-Adenosyl)-L-methionine	Amino acids and derivatives	Amino acids and derivatives	29908-03-0	1	388490	888130	968730	562368	848270	1.06587e+06	862167	858535	1.00722e+06	479110	757167	763757	597177	589491	906067	642891	520067	831513	1.20522e+06	1.10501e+06	510522	C00019	ko00261,ko00270,ko00330,ko00908,ko00999,ko01100,ko01110,ko01230,ko01240,ko04122
pme2134	121.051	59.0139	122.058	C4H10O4	[M-H]-	D-Threitol*	Others	Saccharides	2418-52-2	3	9	9	9	658611	771028	822590	1.18583e+06	9	452910	9	9	9	705505	558504	642428	9	9	9	1.57004e+06	655564	1.20805e+06	C16884	-
MWS0552	239.202	223.026	240.209	C15H28O2	[M-H]-	Cis-10-Pentadecenoic Acid(C15:1)	Lipids	Free fatty acids	84743-29-3	3	777835	859858	844238	989943	841492	862728	741063	1.4734e+06	838848	878807	969444	925127	1.07555e+06	1.65927e+06	801979	796747	1.69588e+06	885409	1.63847e+06	869768	844882	-	-
Hmyn007168	483.272	255.232	484.28	C22H45O9P	[M-H]-	LysoPG 16:0	Lipids	Glycerol ester	-	3	71719.7	72266.8	80261.2	75019.8	55720.6	155921	92291.3	91711.9	102250	64850.6	37905.6	58224.7	65085.4	94272.5	71466.4	52186.2	34815.8	64004.2	153978	95997	66963.1	-	-
Lmqn009021	597.304	597.303	598.312	C27H51O12P	[M-H]-	PI(18:1/0:0)	Lipids	Glycerol ester	-	3	17705.4	10076.2	33680.4	9	9	9	9	9	9	24093.9	37846.7	42362.5	45423.8	24267.6	30056.1	21045.4	37317.3	35016.9	35457.2	36331.2	70425.7	-	-
Lmzn006582	469.336	469.34	470.34	C30H46O4	[M-H]-	2-Formyl-3-hydroxy-A(1)-norlup-20(29)-en-28-oic acid (Colubrinic acid)	Terpenoids	Triterpene	-	3	167285	150361	165238	183082	196428	190292	212697	227749	219035	216393	214624	220429	9	9	9	9	9	9	448829	190103	280397	-	-
MWS4471	173.057	58.0297	174.064	C6H10N2O4	[M-H]-	N-Alpha-Acetyl-L-Asparagine	Amino acids and derivatives	Amino acids and derivatives	4033-40-3	3	33605.8	23210.4	23405.5	24007.6	22132.1	26577.5	22615.6	19651.9	14324.4	19517.2	31494.1	20181.2	16775.6	24521.1	19206.7	20385.3	19808.3	11471.4	14324.4	29904.5	38102.7	-	-
Lmsp004166	611.161	303.052	610.153	C27H30O16	[M+H]+	Quercetin-3-O-glucoside-7-O-rhamnoside*	Flavonoids	Flavonols	-	3	75719.2	7946.03	644250	525089	132719	15014.5	36772.1	155996	1.41965e+06	411782	636130	117376	546521	33775.4	66191	656178	190679	243550	9942.11	27953.7	20906.7	-	-
pmf0397	311.296	311.296	312.303	C20H40O2	[M-H]-	Arachidic acid	Lipids	Free fatty acids	506-30-9	3	268846	770441	578534	164036	283379	291988	344304	286776	372177	544402	491019	498606	260853	118278	281534	221155	247208	524004	602024	769113	255499	C06425	ko01040
Lmbp003208	385.116	223.063	384.106	C17H20O10	[M+H]+	Fraxidin-8-O-glucoside	Lignans and Coumarins	Coumarins	-	3	73756	28803.6	55400.6	70550.6	91307.6	50933.1	55491.2	53373.6	36007.2	97429	105772	74610.4	54507.1	85362.9	90789.4	34868.7	61086.4	36434	113415	67382.5	41564.6	-	-
HX1361	177.054	89.0381	176.047	C10H8O3	[M+H]+	7-Methoxycoumarin	Lignans and Coumarins	Coumarins	531-59-9	1	182896	222101	122297	272735	129958	427973	186711	157923	309726	125023	283613	274593	155592	123805	287038	166148	362075	136831	171710	104461	286876	C09268	-
