# Supplementary material for: Free fatty acid biosynthesis precursors are involved in pollen–stigma interactions in Brassica
Source: Hortic Res. 2025 Jun 11;12(9):uhaf147. doi: 10.1093/hr/uhaf147 (PMC12313337; doi:10.1093/hr/uhaf147)
Supplement: Web_Material_uhaf147 [file web_material_uhaf147.zip › Supplementary Data Table S2.xlsx]

## Sheet: Sheet1
Index	Q1 (Da)	Q3 (Da)	Molecular weight (Da)	Formula	Ionization model	Compounds	Class I	Class II	CAS	Level	SI0-1	SI0-2	SI0-3	SI30-1	SI30-2	SI30-3	SI60-1	SI60-2	SI60-3	CP0-1	CP0-2	CP0-3	CP30-1	CP30-2	CP30-3	CP60-1	CP60-2	CP60-3	QC01	QC02	QC03	cpd_ID	kegg_map	MC0_vs_MC30_VIP	MC0_vs_MC30_P-value	MC0_vs_MC30_Fold_Change	MC0_vs_MC30_Log2FC	MC0_vs_MC30_Type	MC0_vs_MC60_VIP	MC0_vs_MC60_P-value	MC0_vs_MC60_Fold_Change	MC0_vs_MC60_Log2FC	MC0_vs_MC60_Type	MC30_vs_MC60_VIP	MC30_vs_MC60_P-value	MC30_vs_MC60_Fold_Change	MC30_vs_MC60_Log2FC	MC30_vs_MC60_Type	MI0_vs_MI30_VIP
mws0736	189.123	86.0964	188.116	C8H16N2O3	[M+H]+	N-Glycyl-L-leucine*	Amino acids and derivatives	Amino acids and derivatives	869-19-2	3	250490	350543	478792	799723	565241	1.0677e+06	794186	753376	679975	302502	414642	227373	416787	551741	606447	735041	510645	719340	690208	688798	688764	C02155	-	--	--	--	--	--	1.43933	0.0226162	2.08046	1.0569	up	--	--	--	--	--	1.43625
pmb2791	309.207	209.054	310.214	C18H30O4	[M-H]-	9-Hydroperoxy-10E,12,15Z-octadecatrienoic acid	Lipids	Free fatty acids	111004-08-1	3	47337.4	75833.7	80709	88917.8	59140.1	81934.4	87238.8	90555.3	71877.6	38229.8	35070.5	43908	41451.7	52471.8	58214	81438.3	89777.8	104202	65374.4	65827.4	65235.1	C16321	ko00592,ko01110	--	--	--	--	--	1.64096	0.00828477	2.34982	1.23255	up	--	--	--	--	--	--
Cmln001498	418.033	96.9605	418.031	C12H20NO9S3-	[M]-	4-Methylthio-3-butenyl Glucosinolate (Dehydroerucin)	Others	Glucosinolates	-	3	383353	306676	520728	1.01129e+06	357854	595403	549250	512834	374414	111390	369761	274486	286744	443116	689140	799107	412162	1.5601e+06	486297	495705	490777	-	-	--	--	--	--	--	1.28362	0.17957	3.66759	1.87483	up	--	--	--	--	--	--
Zmln002252	223.029	149.025	224.032	C10H8O6	[M-H]-	Sideretin (5,7,8-Trihydroxy-6-methoxycoumarin)	Lignans and Coumarins	Coumarins	-	3	617184	623308	633582	1.62159e+06	1.2478e+06	2.09723e+06	1.78198e+06	2.14999e+06	1.4717e+06	407246	496210	531521	874316	788336	1.36189e+06	1.534e+06	1.2547e+06	2.12624e+06	1.22493e+06	1.24761e+06	1.22855e+06	C22007	ko00999,ko01110	1.64636	0.0916496	2.10773	1.07569	up	1.60993	0.043229	3.4251	1.77615	up	--	--	--	--	--	1.62703
mws1038	277.123	146.081	278.13	C11H22N2O4S	[M-H]-	Pantetheine	Alkaloids	Alkaloids	496-65-1	2	25611.1	26148.4	30426	37609.4	38214.4	26134	20828.3	29551.4	29462	11299.2	21612.1	18087.3	26958.7	22126.4	27632.6	35727.4	29029	53725.4	18608.7	18709.3	18140.6	C00831	ko00332,ko00770,ko01100,ko01110	--	--	--	--	--	1.41675	0.0767411	2.32324	1.21614	up	--	--	--	--	--	--
Rfmb091	295.228	195.139	296.235	C18H32O3	[M-H]-	9S-Hydroxy-10E,12Z-octadecadienoic acid*	Lipids	Free fatty acids	15514-85-9	3	526721	630043	646233	734470	305685	607033	546699	486400	388317	198087	332932	301459	275559	344686	418965	636338	633547	983141	486398	503148	494073	C14767	ko00591	--	--	--	--	--	1.53977	0.0429204	2.70641	1.43638	up	1.62173	0.0600182	2.16802	1.11638	up	--
Wafn011571	295.229	195.14	296.235	C18H32O3	[M-H]-	alpha-Hydroxylinoleic acid	Lipids	Free fatty acids	57818-44-7	1	458490	530807	563680	617664	265483	526800	475142	441272	331639	173683	276271	251054	239995	283086	369584	567934	589676	927464	438289	423939	425076	-	-	--	--	--	--	--	1.56285	0.050069	2.97439	1.5726	up	1.63241	0.0642279	2.33579	1.22391	up	--
pmb0789	332.134	152.072	331.127	C14H21NO8	[M+H]+	Pyridoxine-5'-O-glucoside	Others	Vitamin	-	3	2.75945e+06	2.93524e+06	2.84759e+06	3.39012e+06	2.76274e+06	3.11339e+06	3.33875e+06	3.16093e+06	3.59132e+06	9	9	9	2.98635e+06	3.39362e+06	3.2337e+06	9	9	9	3.33422e+06	3.28852e+06	3.42473e+06	C03996	-	1.84943	0.00136389	356062	18.4418	up	--	--	--	--	--	1.8099	0.00136389	2.8085e-06	-18.4418	down	--
Hmhn003518	355.104	175.04	356.111	C16H20O9	[M-H]-	4-O-β-D-glucopyranosylferulic acid*	Phenolic acids	Phenolic acids	-	2	3.09341e+07	2.44894e+07	9	2.8649e+07	2.4415e+07	2.97799e+07	2.52066e+07	9	2.84171e+07	2.93318e+07	3.0316e+07	2.90016e+07	9	9	9	9	9	9	2.80177e+07	2.89258e+07	2.92074e+07	-	-	1.84959	0.000178429	3.0457e-07	-21.6467	down	1.67483	0.000178429	3.0457e-07	-21.6467	down	--	--	--	--	--	--
pmp001245	280.154	221.079	280.154	C15H22NO4+	[M]+	Feruloylcholine	Alkaloids	Phenolamine	85927-25-9	1	2.08656e+06	1.57368e+06	1.51165e+06	3.32666e+06	2.9616e+06	4.06995e+06	2.21802e+06	2.58503e+06	2.81055e+06	1.90891e+06	2.92543e+06	2.75602e+06	2.109e+06	2.82817e+06	2.46721e+06	1.69581e+06	1.96087e+06	1.67832e+06	2.36104e+06	2.3404e+06	2.2562e+06	-	-	--	--	--	--	--	--	--	--	--	--	--	--	--	--	--	1.58589
Lmbn007891	313.238	183.14	314.246	C18H34O4	[M-H]-	Hydroxy ricinoleic acid	Lipids	Free fatty acids	-	3	9354.95	11574.2	8874.39	21442.3	14373.5	20508.6	21543	18531.6	14025.9	8350.03	8103.9	9754.66	11486	11261.9	15951.7	17354.3	18060.4	20415.8	14528.6	15240.1	15162.3	-	-	--	--	--	--	--	1.64903	0.00220144	2.13024	1.09101	up	--	--	--	--	--	--
Lmsn003111	325.093	145.03	326.1	C15H18O8	[M-H]-	1-O-p-Coumaroyl-β-D-glucose	Phenolic acids	Phenolic acids	7139-64-2	3	3.50077e+06	2.96243e+06	3.11592e+06	2.72698e+06	1.95546e+06	2.51921e+06	2.9185e+06	2.98644e+06	3.56348e+06	2.76338e+06	2.21887e+06	2.46638e+06	2.49286e+06	2.44814e+06	2.35221e+06	3.80684e+06	3.60659e+06	9.18228e+06	2.86435e+06	2.88491e+06	3.00788e+06	C16827	-	--	--	--	--	--	1.26113	0.236297	2.22802	1.15576	up	1.39141	0.231545	2.2755	1.18618	up	--
Lmhp007598	534.355	184.073	533.348	C27H52NO7P	[M+H]+	LysoPC 19:2(2n isomer)	Lipids	LPC	-	3	82658.1	45574.3	62929.4	27167.1	25728.8	89002.8	25801.3	27724.5	18271.5	24756.7	68575.3	45003.7	11343.3	24046.8	42720.4	26268.7	27341.1	42602.6	43021.4	44528.4	42222	-	-	--	--	--	--	--	--	--	--	--	--	--	--	--	--	--	--
Lmbn005369	295.228	195.141	296.235	C18H32O3	[M-H]-	13(S)-HODE;13(S)-Hydroxyoctadeca-9Z,11E-dienoic acid*	Lipids	Free fatty acids	10219-69-9	3	343020	396608	423694	500620	209795	455963	388485	347864	276148	127921	199936	202959	183685	229589	298960	448473	447779	750626	345871	361283	343491	C14762	ko00591	--	--	--	--	--	1.5548	0.0590327	3.10254	1.63345	up	1.59409	0.0784958	2.31227	1.20931	up	--
mws4085	223.061	193.015	224.069	C11H12O5	[M-H]-	Sinapic acid	Phenolic acids	Phenolic acids	530-59-6	1	612693	664316	716500	2.0842e+06	1.3864e+06	2.25972e+06	2.02725e+06	2.04227e+06	1.68899e+06	490551	493358	518891	991466	905220	1.47544e+06	1.86572e+06	1.41213e+06	2.19595e+06	1.28182e+06	1.35435e+06	1.31259e+06	C00482	ko00940,ko01100,ko01110	1.72819	0.0720356	2.24389	1.166	up	1.63741	0.028059	3.64241	1.86489	up	--	--	--	--	--	1.63145
mws0609	344.04	150.043	345.047	C10H12N5O7P	[M-H]-	Guanosine 3',5'-cyclic monophosphate	Nucleotides and derivatives	Nucleotides and derivatives	7665-99-8	1	120689	94516.8	121452	220648	235655	289129	191619	285650	229875	187901	213219	235862	189016	166002	162926	168771	209116	219234	186213	197954	191445	C00942	ko00230,ko01100	--	--	--	--	--	--	--	--	--	--	--	--	--	--	--	1.64173
Hmgp006596	235.026	162.037	234.029	C11H10N2S2	[M+H]+	Cyclobrassinin	Alkaloids	Plumerane	105748-58-1	1	533100	497640	484462	2.9363e+06	4.24342e+06	2.58676e+06	3.4312e+06	3.26639e+06	4.03293e+06	958875	535075	855868	4.04488e+06	2.94765e+06	3.81371e+06	2.91365e+06	4.02681e+06	2.27095e+06	2.93474e+06	3.11464e+06	3.06875e+06	-	-	1.79535	0.00722658	4.59876	2.20124	up	1.58615	0.0400174	3.92005	1.97087	up	--	--	--	--	--	1.68589
Lmyn006922	447.13	285.077	448.137	C22H24O10	[M-H]-	Sakuranin	Flavonoids	Flavanones	529-39-5	3	40842.4	10455	48903.1	10508.6	43279.9	47981.8	9	9	9	9	9	9	40579.5	45777.6	52638.7	44440.5	49235.2	55560.9	49578	47330	50211.1	C17391	-	1.84915	0.00563539	5148	12.3298	up	1.67492	0.00416601	5527.28	12.4324	up	--	--	--	--	--	--
pmn001602	263.108	219.118	264.115	C18H16O2	[M-H]-	2-Methoxyl-7-hydroxy-1-methyl-5-vinyl phenanthrene	Others	Others	-	3	26707.1	40637.8	53354.2	9227.94	17107.5	16799.1	15391.5	8281.86	7124.78	27815.6	29237.5	30882.5	27201.9	7532.79	14040	23916.2	45659.3	27277.6	24731.8	23720.4	25220.7	-	-	--	--	--	--	--	--	--	--	--	--	--	--	--	--	--	1.48496
MWSmce689	293.248	95.0855	292.24	C19H32O2	[M+H]+	Methyl linolenate	Lipids	Free fatty acids	301-00-8	1	447750	467135	307479	300749	163846	290832	198021	156031	156626	143957	356692	259289	155536	201479	216118	312794	310351	532178	336377	320729	317246	-	-	--	--	--	--	--	--	--	--	--	--	1.54903	0.11107	2.0158	1.01135	up	--
mws0025	125.024	79.0189	126.032	C6H6O3	[M-H]-	Pyrogallol	Phenolic acids	Phenolic acids	87-66-1	3	1.07785e+06	885689	622521	606655	747763	571402	362308	215759	282151	706512	394953	636885	335727	471099	478466	287026	149068	315504	478582	506082	478454	C01108	-	--	--	--	--	--	1.38742	0.0529208	0.432362	-1.20969	down	--	--	--	--	--	--
Zadn009075	311.222	223.171	312.23	C18H32O4	[M-H]-	Hydroperoxylinoleic acid	Lipids	Free fatty acids	34444-18-3	3	37515.2	41290.2	42959.6	64256.1	43934	59728.2	80501.1	65388.5	56052.6	26505	25335.8	31890.4	40901.4	39018.2	57098.9	54284	65783.5	68276.7	54844.3	51889.7	55083.7	-	-	--	--	--	--	--	1.63732	0.00632405	2.24939	1.16953	up	--	--	--	--	--	--
pmp001269	286.31	268.301	285.303	C18H39NO	[M+H]+	Hexadecyl ethanolamine	Alkaloids	Alkaloids	-	3	17252.7	18429.5	26212.4	24633.8	19084	11204.8	21736.3	16280.8	22933.6	31348.5	27335.3	21114.4	9	9	9	17033.1	20365	13604.5	42715.2	41320.5	39886.6	-	-	1.84901	0.012305	0.000338354	-11.5292	down	--	--	--	--	--	1.80942	0.012937	1888.98	10.8834	up	--
Zmyn004676	293.213	113.098	294.219	C18H30O3	[M-H]-	17-Hydroxylinolenic acid	Lipids	Free fatty acids	-	3	243143	312266	353643	413497	176296	350729	356009	341676	255783	79954.2	147150	134401	131050	187052	156003	393681	422930	619376	294038	286894	306998	C16346	ko00592	--	--	--	--	--	1.58967	0.0290573	3.97225	1.98996	up	1.72626	0.0397379	3.02884	1.59876	up	--
Wbtn007603	299.056	284.032	300.063	C16H12O6	[M-H]-	9,11-dimethoxy-2h-[1,3]dioxolo[4,5-b]xanthen-10-one	Flavonoids	Other Flavonoids	-	3	11779.3	31241.9	13794.1	6802.37	9818.64	9496.95	8344.17	11678.1	11995.1	6638.92	4977.67	12935.8	8567.69	13798.6	7659.13	13867.2	8638.76	28534.3	12601.3	12471.3	13290.7	-	-	--	--	--	--	--	1.03307	0.274476	2.07883	1.05577	up	--	--	--	--	--	1.24792
MWS201415	231.098	70.0659	230.09	C9H14N2O5	[M+H]+	Pro-Asp	Amino acids and derivatives	Amino acids and derivatives	85227-98-1	3	1.09861e+07	1.06252e+07	6.63357e+06	2.67637e+06	3.15378e+06	3.29912e+06	7.53098e+06	1.66121e+07	8.75522e+06	4.81447e+06	5.62379e+06	4.74507e+06	4.72746e+06	2.57342e+06	3.84962e+06	6.44007e+06	3.38474e+06	3.07741e+06	5.1405e+06	5.34684e+06	4.98097e+06	-	-	--	--	--	--	--	--	--	--	--	--	--	--	--	--	--	1.63027
mws0014	193.051	134.037	194.058	C10H10O4	[M-H]-	Ferulic acid*	Phenolic acids	Phenolic acids	537-98-4	1	875846	706789	818425	2.32442e+06	1.43527e+06	2.62252e+06	2.15267e+06	2.45273e+06	2.06324e+06	612591	702884	864784	1.12737e+06	1.12235e+06	1.86079e+06	1.64215e+06	1.40396e+06	1.94943e+06	1.33766e+06	1.41007e+06	1.43412e+06	C01494	ko00940,ko01100,ko01110	--	--	--	--	--	1.59228	0.0145059	2.29126	1.19614	up	--	--	--	--	--	1.5771
pme0422	193.051	134.037	194.058	C10H10O4	[M-H]-	Isoferulic Acid*	Phenolic acids	Phenolic acids	25522-33-2	1	875846	706789	818425	2.32442e+06	1.43527e+06	2.62252e+06	2.15267e+06	2.45273e+06	2.06324e+06	612591	702884	864784	1.12737e+06	1.12235e+06	1.86079e+06	1.64215e+06	1.40396e+06	1.94943e+06	1.33766e+06	1.41007e+06	1.43412e+06	C10470	-	--	--	--	--	--	1.59228	0.0145059	2.29126	1.19614	up	--	--	--	--	--	1.5771
mws5042	223.108	120.088	222.1	C11H14N2O3	[M+H]+	L-Glycyl-L-phenylalanine*	Amino acids and derivatives	Amino acids and derivatives	721-66-4	3	311558	341842	520083	1.05269e+06	555296	1.02468e+06	867797	1.05409e+06	820409	478375	385895	339571	487697	474096	655141	635978	577774	692429	603296	598679	561211	-	-	--	--	--	--	--	--	--	--	--	--	--	--	--	--	--	1.42427
pmb0069	122.06	105.034	121.053	C7H7NO	[M+H]+	Benzamide	Phenolic acids	Phenolic acids	55-21-0	3	1.01149e+06	645596	738029	775794	263466	697187	413077	336978	297716	219173	937443	521883	367305	403084	469234	637113	450135	932725	590927	552761	552038	C09815	-	--	--	--	--	--	--	--	--	--	--	--	--	--	--	--	--
Lmhn003801	531.12	337.06	532.122	C25H24O13	[M-H]-	Feruloylsinapoyltartaric acid	Phenolic acids	Phenolic acids	-	3	4.98737e+06	3.04024e+06	3.26307e+06	1.18015e+06	1.75412e+06	1.33058e+06	1.60103e+06	1.29856e+06	1.55125e+06	2.25852e+06	1.6398e+06	2.31611e+06	1.80626e+06	2.11754e+06	2.57458e+06	1.82427e+06	1.5343e+06	1.57035e+06	2.01517e+06	2.02675e+06	2.164e+06	-	-	--	--	--	--	--	--	--	--	--	--	--	--	--	--	--	1.5813
Zmyn004548	291.197	235.174	292.204	C18H28O3	[M-H]-	12-Oxo-phytodienoic acid	Lipids	Free fatty acids	85551-10-6	3	15018.4	24313.2	27904.7	27855.4	18904.9	25443.7	29577.4	39982.1	21780.8	11632.7	9668.9	13534.3	14874.8	18951.9	19677.7	26970.2	34097.4	32835.8	22434.5	22889.7	21176.4	C01226	ko00592,ko01100,ko01110	--	--	--	--	--	1.63832	0.00424589	2.6956	1.4306	up	--	--	--	--	--	--
pmn001689	311.223	223.172	312.23	C18H32O4	[M-H]-	9-Hydroxy-12-oxo-15(Z)-octadecenoic acid	Lipids	Free fatty acids	-	3	34343.4	35003	42978.3	58817.2	47248.2	55202	70963	69700.1	60834.6	26789.6	23679.6	29942.4	36466.4	34531.3	54301.9	58428.7	63731.6	68975.6	49528.3	53337.1	52962	C21924	ko00592,ko01110	--	--	--	--	--	1.65224	0.00130859	2.37697	1.24912	up	--	--	--	--	--	--
mws1164	179.056	59.0139	180.063	C6H12O6	[M-H]-	D-Fructose*	Others	Saccharides	57-48-7	1	2.44926e+07	2.45079e+07	2.61005e+07	2.73577e+07	2.444e+07	2.60998e+07	2.60435e+07	2.75903e+07	2.46518e+07	2.45178e+07	2.60713e+07	2.64846e+07	9	2.5392e+07	2.37569e+07	9	9	9	2.45278e+07	2.65998e+07	2.57806e+07	C05003	-	--	--	--	--	--	1.67472	0.000542642	3.50314e-07	-21.4448	down	1.29065	0.183955	5.49352e-07	-20.7958	down	--
mws0629	281.113	166.086	280.106	C13H16N2O5	[M+H]+	L-Aspartyl-L-Phenylalanine	Amino acids and derivatives	Amino acids and derivatives	13433-09-5	1	213851	159093	173453	347209	180215	379194	321660	242060	302448	158078	181977	153032	131087	130065	128714	313746	241319	295924	221726	233315	240581	-	-	--	--	--	--	--	--	--	--	--	--	1.76375	0.0194227	2.18278	1.12617	up	--
Lmzp002365	465.139	303.09	464.132	C22H24O11	[M+H]+	Hesperetin-7-O-glucoside	Flavonoids	Flavanones	31712-49-9	3	1.76399e+06	1.4882e+06	1.5647e+06	1.59093e+06	1.74015e+06	1.28752e+06	1.20435e+06	1.53673e+06	1.39851e+06	1.8894e+06	1.76721e+06	1.80239e+06	9	9	9	1.47874e+06	1.45028e+06	1.47796e+06	1.6733e+06	1.72522e+06	1.81812e+06	C16422	ko00941	1.8495	0.000398103	4.94596e-06	-17.6253	down	--	--	--	--	--	1.8098	4.0587e-05	163221	17.3165	up	--
MWSHY0069	301.07	286.049	300.063	C16H12O6	[M+H]+	Hispidulin (5,7,4'-Trihydroxy-6-methoxyflavone)	Flavonoids	Flavones	1447-88-7	3	10386.5	37017.8	17662.8	7313.52	8139.74	10144.9	10222.1	5218.22	13156.3	5661.71	6730.59	13488.7	10172.2	15152.9	7526.79	16422.3	9877.53	33533.6	15208	13946	14669.8	C10058	-	--	--	--	--	--	1.11786	0.245117	2.31187	1.20906	up	--	--	--	--	--	1.24253
mws1417	160.04	116.051	161.048	C9H7NO2	[M-H]-	Indole-3-carboxylic acid*	Alkaloids	Plumerane	771-50-6	3	568877	603343	580268	2.30817e+06	2.3065e+06	1.99105e+06	1.47597e+06	1.52237e+06	1.30182e+06	539794	475143	606267	1.1211e+06	1.44695e+06	1.85716e+06	1.24412e+06	1.13042e+06	1.4259e+06	1.23828e+06	1.23111e+06	1.33025e+06	C19837	-	1.75847	0.0444151	2.72958	1.44868	up	1.63546	0.00611488	2.34421	1.2291	up	--	--	--	--	--	1.7018
Zbzp007301	293.209	55.0541	292.204	C18H28O3	[M+H]+	2-Methoxy-6-undecyl-1,4-benzoquinone	Quinones	Quinones	-	3	176178	278422	272896	321445	170275	387577	326484	361064	258590	102185	150384	145608	130652	167937	176835	288395	353875	374569	274973	255495	254453	-	-	--	--	--	--	--	1.60697	0.00496696	2.55374	1.35261	up	1.72799	0.00810668	2.13881	1.09681	up	--
pmn001694	329.233	229.146	330.241	C18H34O5	[M-H]-	9,10,13-Trihydroxy-11-Octadecenoic Acid	Lipids	Free fatty acids	29907-57-1	1	67259.2	77164.9	82042.4	111932	45009.4	199711	92853.1	75862.9	57732.5	48442.2	62034.6	67904.3	55923	38259.4	105260	114723	92603.4	157295	81714.8	87230.2	89045.5	C14835	ko00591	--	--	--	--	--	1.48269	0.0714763	2.04406	1.03144	up	--	--	--	--	--	--
mws0058	299.056	284.033	300.063	C16H12O6	[M-H]-	Diosmetin (5,7,3'-Trihydroxy-4'-methoxyflavone)	Flavonoids	Flavones	520-34-3	3	3993.49	35899	17360.4	7522.36	9825.27	10725.9	7260.15	11211.8	8690.2	3548.77	4550.87	11438.9	8887.22	15223.8	6694.69	14264.9	7865.25	36124.4	11316	11797.1	10771.5	C10038	-	--	--	--	--	--	1.13091	0.267259	2.98152	1.57605	up	--	--	--	--	--	--
mws0102	160.04	116.051	161.048	C9H7NO2	[M-H]-	Indole-5-carboxylic acid*	Alkaloids	Plumerane	1670-81-1	3	536632	526271	593163	1.90543e+06	1.95126e+06	1.79061e+06	1.45284e+06	1.44081e+06	1.17926e+06	467845	420872	596437	1.1442e+06	1.33824e+06	1.45883e+06	1.0711e+06	974565	1.36408e+06	1.25127e+06	1.15552e+06	1.1523e+06	-	-	1.79461	0.00360388	2.65378	1.40805	up	1.58873	0.0185497	2.29588	1.19905	up	--	--	--	--	--	1.70356
pmb0889	279.232	95.0855	278.225	C18H30O2	[M+H]+	Punicic acid (9Z,11E,13Z-octadecatrienoic acid)	Lipids	Free fatty acids	544-72-9	3	547552	642260	763579	871641	416225	782603	749783	505371	651599	283922	467016	336942	378412	495871	435048	697309	785992	883264	601546	548182	560139	C08364	-	--	--	--	--	--	1.55201	0.00507153	2.17539	1.12127	up	--	--	--	--	--	--
mws5041	189.123	86.0964	188.116	C8H16N2O3	[M+H]+	L-Glycyl-L-isoleucine*	Amino acids and derivatives	Amino acids and derivatives	19461-38-2	3	331626	241301	270139	848169	488334	807316	811142	964756	830863	226373	194928	402299	315369	317689	545057	520939	596724	599122	543683	557033	505708	-	-	--	--	--	--	--	1.47133	0.0305467	2.08449	1.05969	up	--	--	--	--	--	1.56061
pmb0296	357.3	265.253	356.293	C21H40O4	[M+H]+	1-Oleoyl-Sn-Glycerol	Lipids	Glycerol ester	129784-87-8	3	29269.1	18488	11131.5	32448.1	23300	27165.1	43051.1	30641.4	45171.1	11593.1	14062.6	11673.4	11320.1	15282.7	25414.3	16673.8	24068.1	20665.5	24743	27189.9	25145.5	-	-	--	--	--	--	--	--	--	--	--	--	--	--	--	--	--	--
MWS4296	223.108	120.082	222.1	C11H14N2O3	[M+H]+	Glycylphenylalanine*	Amino acids and derivatives	Amino acids and derivatives	3321-03-7	3	400916	360520	441447	1.03794e+06	679784	1.06498e+06	970681	924380	963028	419111	520132	398411	564231	571958	666471	762893	685909	815991	691022	682391	627980	-	-	--	--	--	--	--	--	--	--	--	--	--	--	--	--	--	1.59327
Zbln013951	377.134	116.929	377.139	C23H22O5	[M-H]-	1-(3'-methoxy-4'-hydroxybenzyl)-2,7-dihydroxy-4-methoxyphenanthrene	Quinones	PhenAnthraquinones	-	1	249436	603559	906719	966202	965211	989100	1.37356e+06	1.60366e+06	1.1084e+06	422860	194913	434993	525999	509947	1.06804e+06	970745	1.38708e+06	986749	893285	885799	971226	-	-	--	--	--	--	--	1.52566	0.0143902	3.17694	1.66764	up	--	--	--	--	--	--
Lmhp001461	229.155	70.0651	228.147	C11H20N2O3	[M+H]+	L-Prolyl-L-Leucine	Amino acids and derivatives	Amino acids and derivatives	52899-07-7	2	9	9	9	1.03846e+06	733157	1.14814e+06	1.17085e+06	1.25111e+06	1.10391e+06	532469	555239	502582	769029	593964	750173	888311	812875	891132	764559	804908	848513	-	-	--	--	--	--	--	--	--	--	--	--	--	--	--	--	--	1.70667
MWStz003	192.065	146.06	191.058	C10H9NO3	[M+H]+	3-Furfuryl-2-pyrrolecarboxylate	Alkaloids	Pyrrole alkaloids	119767-00-9	3	19105.4	17864.6	26174	41933.2	37843.8	39205.9	42849.9	50648.3	43305.3	16867.2	21770.2	26709.2	34173.9	37969.7	35961.9	45458.4	45176.7	50048.8	37858.8	34964.2	34292.1	-	-	--	--	--	--	--	1.58887	0.00388378	2.15289	1.10627	up	--	--	--	--	--	--
MWSmce209	178.031	71.9893	177.028	C6H11NOS2	[M+H]+	Sulforaphane (4-methylsulphinylbutyl glucosinolate)	Others	Glucosinolates	4478-93-7	1	9.02667e+06	1.03386e+07	1.1958e+07	2.44851e+07	1.50411e+07	2.81906e+07	17122444	2.03882e+07	1.55513e+07	4.03428e+06	1.46879e+07	1.3046e+07	1.05737e+07	1.82721e+07	1.69721e+07	1.55268e+07	9.54751e+06	1.80305e+07	1.65052e+07	1.5501e+07	1.48437e+07	-	-	--	--	--	--	--	--	--	--	--	--	--	--	--	--	--	1.48974
Smcp000882	328.13	310.12	327.132	C15H21NO7	[M+H]+	N-benzoyl-2-aminoethyl-β-D-glucopyranoside	Alkaloids	Alkaloids	-	3	35899.2	36370.8	32450.9	56671.6	49132.6	74135.2	59383.1	81235.9	74146.5	39032.4	36223.9	33644.2	9	9	9	48840.5	58347.2	78956.4	55629	50660.1	55814.4	-	-	1.8495	0.00183304	0.000247933	-11.9778	down	--	--	--	--	--	1.80976	0.0199157	6894.23	12.7512	up	--
Cmpp003619	193.05	105.068	192.042	C10H8O4	[M+H]+	6,7-Dihydroxy-4-methylcoumarin	Lignans and Coumarins	Coumarins	529-84-0	3	50081.1	68652.4	60270.1	9	9	9	73682.4	43932.1	9	9	53929.7	79491.4	9	9	9	60327.7	42961.7	40219.7	48981.6	50795.6	54843.7	-	-	1.31181	0.198092	0.000202353	-12.2708	down	--	--	--	--	--	1.80776	0.0168894	5315.15	12.3759	up	1.70699
Zmbn001701	333.111	144.045	334.116	C16H18N2O6	[M-H]-	Indole-3-cyano-6-O-glucoside	Alkaloids	Plumerane	-	3	83893.3	84217.9	133269	309378	105234	285226	161193	190516	165578	147219	78935.6	99480.8	165519	134715	190036	138131	164812	422530	148938	138050	155130	-	-	--	--	--	--	--	1.12695	0.277204	2.22787	1.15566	up	--	--	--	--	--	1.20696
MWSmce016	138.052	78.0328	137.048	C7H7NO2	[M+H]+	Nicotinic Acid Methyl Ester(Methyl Nicotinate)	Alkaloids	Pyridine alkaloids	93-60-7	3	826426	762086	611092	350850	356299	317986	477786	344971	465570	765979	478069	573788	512385	479639	392505	406001	497729	390521	571800	510541	559172	-	-	--	--	--	--	--	--	--	--	--	--	--	--	--	--	--	1.65644
Hmhp001812	282.12	136.06	281.112	C11H15N5O4	[M+H]+	2'-O-Methyladenosine	Nucleotides and derivatives	Nucleotides and derivatives	2140-79-6	1	163046	156033	215649	415626	383201	524774	466962	518364	410909	282576	291267	297334	301996	256881	350650	376546	436043	377790	340317	355190	383204	-	-	--	--	--	--	--	--	--	--	--	--	--	--	--	--	--	1.6355
Hmqp005411	297.243	81.07	296.235	C18H32O3	[M+H]+	9-Oxo-12Z-Octadecenoic acid*	Lipids	Free fatty acids	112543-32-5	3	72779.8	100227	83034.4	100661	34020	65603.1	118326	16883.2	98100.5	9	9	9	76268.6	32027.4	79118.1	90820.5	42540.9	86339.6	87423.6	85194.1	77767.5	-	-	1.84635	0.0547192	6941.26	12.761	up	1.67039	0.0415013	8137.07	12.9903	up	--	--	--	--	--	--
Cmhp005227	339.109	177.054	338.1	C16H18O8	[M+H]+	4,8-Dihydroxy Naphthol-1-O-glucoside	Quinones	Quinones	-	1	1.48172e+07	1.20548e+07	9.78495e+06	3.99252e+06	6.87059e+06	5.3358e+06	6.55384e+06	5.89147e+06	6.41838e+06	9.65163e+06	6.42584e+06	7.59045e+06	8.27797e+06	7.00221e+06	8.0173e+06	6.00979e+06	5.66967e+06	5.5762e+06	7.13655e+06	8.04837e+06	7.76921e+06	-	-	--	--	--	--	--	--	--	--	--	--	--	--	--	--	--	1.53845
pme2617	166.053	102.055	165.046	C5H11NO3S	[M+H]+	L-Methionine Sulfoxide	Amino acids and derivatives	Amino acids and derivatives	3226-65-1	3	1.76109e+06	1.58755e+06	1.61775e+06	1.71329e+06	1.54198e+06	695602	1.59167e+06	1.67432e+06	700000	1.26522e+06	1.81356e+06	1.24949e+06	9	9	9	1.8925e+06	1.98581e+06	1.86291e+06	1.77709e+06	1.88661e+06	1.66882e+06	C02989	ko00270,ko01100	1.84962	0.016125	6.23805e-06	-17.2905	down	--	--	--	--	--	1.80993	0.00037429	212638	17.698	up	--
mws0921	149.061	131.05	150.068	C9H10O2	[M-H]-	p-Coumaryl alcohol	Phenolic acids	Phenolic acids	3690-05-9	3	47547.3	55518.3	30321.8	141176	129866	172934	201756	235116	232701	30762.8	34176.3	25266.5	104999	105488	122850	302544	317196	338133	136274	154064	144858	C02646	ko00940,ko01100,ko01110	1.82484	0.00161743	3.6953	1.88569	up	1.66762	0.000701059	10.6188	3.40854	up	1.79929	0.000290693	2.87359	1.52285	up	1.61925
pmn001691	327.218	291.198	328.225	C18H32O5	[M-H]-	9,12,13-Trihydroxy-10,15-octadecadienoic acid	Lipids	Free fatty acids	-	2	31995.9	37470.5	36855.3	55640.7	18450.5	59397.4	38580.3	34503.4	27057.2	17107.5	20192.4	24287.7	21201	20652.5	29880	34995.9	40727.6	65540.4	32471.4	33700.8	36624.2	-	-	--	--	--	--	--	1.48854	0.0989087	2.29371	1.19768	up	--	--	--	--	--	--
pme2253	177.041	59.0139	178.048	C6H10O6	[M-H]-	L-Gulono-1,4-Lactone*	Others	Saccharides	1128-23-0	3	501592	416259	498360	456307	466598	202818	218751	429969	420030	385941	324964	484773	9	9	9	405000	318876	373869	394391	368021	348295	C01040	ko00053,ko01100,ko01240	1.84867	0.0133758	2.25813e-05	-15.4345	down	--	--	--	--	--	1.80905	0.00470135	40657.2	15.3112	up	--
pme1841	103.123	86.0964	102.116	C5H14N2	[M+H]+	Cadaverine	Alkaloids	Alkaloids	462-94-2	3	56317.4	47001.5	36369.2	35170.8	61728.6	64800.7	22550	65827.4	59171.1	51410.7	36946.1	66089	68529.9	53849.6	56126.3	9	9	9	55198.6	57993.7	62477.6	C01672	ko00310,ko00470,ko00480,ko00960,ko01100,ko01110	--	--	--	--	--	1.67234	0.0256889	0.000174819	-12.4819	down	1.80931	0.00582758	0.000151256	-12.6907	down	--
mws0028	167.035	108.022	168.042	C8H8O4	[M-H]-	Vanillic acid	Phenolic acids	Phenolic acids	121-34-6	3	38963.1	56747.5	58084.1	111198	83689.5	99735	114658	125362	99404	58650.9	39057.4	73566.7	62478.8	67914.7	99401.4	114031	85711	115031	79721.8	87999.1	77913.4	C06672	-	--	--	--	--	--	--	--	--	--	--	--	--	--	--	--	--
mws1060	267.074	135.031	268.081	C10H12N4O5	[M-H]-	9-(Arabinosyl)hypoxanthine	Nucleotides and derivatives	Nucleotides and derivatives	7013-16-3	1	196786	99400.4	233093	107514	53766.4	138913	67649.2	62852.4	68692	95033.4	92594	85739.1	64994.4	21383.4	127292	97353.1	83504.4	123748	75948.6	81043.9	86631.3	-	-	--	--	--	--	--	--	--	--	--	--	--	--	--	--	--	--
MWSslk106	122.096	105.071	121.089	C8H11N	[M+H]+	2-Phenylethylamine	Alkaloids	Benzylphenylethylamine alkaloids	156-28-5	3	1.02505e+06	645888	672768	811826	268093	751035	429953	334716	290334	187781	940945	548253	406935	516514	468540	677106	464451	940142	508917	579061	529912	C05332	ko00360,ko01100	--	--	--	--	--	--	--	--	--	--	--	--	--	--	--	--
pme3188	323.029	211.001	324.036	C9H13N2O9P	[M-H]-	Uridine 5'-monophosphate	Nucleotides and derivatives	Nucleotides and derivatives	58-97-9	3	29136.9	52676.2	37866.4	109186	69968.2	72738.4	98190.6	99174	120253	44164.9	58672.5	50753.1	67954.5	86279	60257.5	76810.9	69018.7	90192.4	58168.2	62439.3	54525.2	C00105	ko00240,ko01100,ko01232,ko01240	--	--	--	--	--	--	--	--	--	--	--	--	--	--	--	1.46369
Lmhp008513	677.374	261.221	676.367	C33H56O14	[M+H]+	2-α-Linolenoyl-glycerol-1,3-di-O-glucoside	Lipids	Glycerol ester	-	2	42398.2	24866.3	24443.3	55360.4	52479.6	66408.8	77424.1	59014.1	53542.3	33267.7	29535.8	24341.7	49183	46744.1	46212.3	57938.7	57629.7	41963.5	52480.6	54392.1	59915.6	-	-	--	--	--	--	--	--	--	--	--	--	--	--	--	--	--	--
MWS2413	130.052	58.0302	131.058	C5H9NO3	[M-H]-	N-acetyl-beta-alanine	Amino acids and derivatives	Amino acids and derivatives	3025-95-4	3	104142	66647.8	94264	85875.9	90452.9	92196.8	9	9	9	9	9	9	68794.2	64726.3	86788.6	85717.8	75318.7	66353	96581	93761.8	83989.5	C01073	ko00410	1.84928	0.00841504	8159.59	12.9943	up	1.67419	0.00540642	8421.83	13.0399	up	--	--	--	--	--	--
mws0376	115.004	71.0139	116.011	C4H4O4	[M-H]-	Fumaric acid*	Organic acids	Organic acids	110-17-8	3	212481	274377	267118	178541	200658	246638	301891	185333	268441	256657	218136	241681	165507	233319	231019	9	9	9	238336	274416	244044	C00122	ko00020,ko00190,ko00220,ko00250,ko00350,ko00360,ko00620,ko00650,ko00760,ko01100,ko01110,ko01200	--	--	--	--	--	1.67463	0.00219668	3.76845e-05	-14.6957	down	1.80973	0.0110275	4.28676e-05	-14.5098	down	--
pme0271	115.004	71.0139	116.011	C4H4O4	[M-H]-	Maleic acid*	Organic acids	Organic acids	110-16-7	3	212481	274377	267118	178541	200658	246638	301891	185333	268441	256657	218136	241681	165507	233319	231019	9	9	9	238336	274416	244044	C01384	ko00350,ko00650,ko00760,ko01100	--	--	--	--	--	1.67463	0.00219668	3.76845e-05	-14.6957	down	1.80973	0.0110275	4.28676e-05	-14.5098	down	--
pme0010	106.05	70.0287	105.043	C3H7NO3	[M+H]+	L-Serine	Amino acids and derivatives	Amino acids and derivatives	56-45-1	3	9	9	9	2.65168e+06	2.33413e+06	2.83077e+06	750755	862798	2.43527e+06	2.31457e+06	925837	2.1402e+06	2.38949e+06	758097	2.311e+06	1.21027e+06	2.45471e+06	1.77656e+06	2.00338e+06	2.1753e+06	2.3409e+06	C00065	ko00260,ko00261,ko00270,ko00460,ko00470,ko00564,ko00600,ko00630,ko00920,ko00970,ko01100,ko01110,ko01200,ko01230,ko01240,ko02010	--	--	--	--	--	--	--	--	--	--	--	--	--	--	--	1.7072
Zmjn004133	311.223	293.214	312.23	C18H32O4	[M-H]-	9S-Hydroperoxy-10E,12Z-octadecadienoic acid	Lipids	Free fatty acids	5502-91-0	3	30323.9	32267.8	21717.4	29992.1	12954.6	28892.4	39003.7	22666.8	14386.8	15876.4	11965.3	8831.62	13326.7	22185.2	15524.3	29204.8	28617.8	61163.6	22376.2	25972.7	22882.5	C14827	ko00591,ko01100	--	--	--	--	--	1.47349	0.120687	3.24448	1.69799	up	1.46345	0.163478	2.33141	1.2212	up	--
Lmmn007259	517.19	489.192	518.194	C30H30O8	[M-H]-	Gossypol	Terpenoids	Sesquiterpenoids	303-45-7	3	13992.9	14362.9	11725.5	10954.2	13568.1	12852.4	11668.1	12910.4	11136.5	13848	13026.9	13593.7	12429.4	14451.5	12157.2	9	9	9	12953.1	13702.1	15246	C07667	ko00909,ko01110	--	--	--	--	--	1.67471	0.000323996	0.000667184	-10.5496	down	1.80979	0.00308285	0.000691632	-10.4977	down	--
pmb2826	147.03	87.0081	148.037	C5H8O5	[M-H]-	L-Citramalic acid	Organic acids	Organic acids	6236-09-5	3	226965	133203	157841	75788.6	163894	135393	180829	135140	174222	176561	53759.2	166269	178679	168422	177558	30715.2	22850.7	141269	154580	140528	166336	C02614	ko00660,ko01100	--	--	--	--	--	--	--	--	--	--	1.37826	0.101589	0.371355	-1.42913	down	--
MWS2984	153.052	136.026	152.045	C4H4N6O	[M+H]+	8-Azaguanine	Nucleotides and derivatives	Nucleotides and derivatives	134-58-7	3	17443.1	31692.8	12669.7	42218	48423.7	43946.4	45367.2	58655.4	41750.9	16538	28494.5	22337.4	43778.4	43518.8	46100.1	48249.6	52504.7	50148.6	35746.4	40485.2	33892.6	-	-	--	--	--	--	--	1.56498	0.00867298	2.23991	1.16344	up	--	--	--	--	--	1.43397
MWS20194	149.06	103.057	148.052	C9H8O2	[M+H]+	Cinnamic acid	Phenolic acids	Phenolic acids	140-10-3	3	203978	204555	145305	154246	134696	149928	163965	128932	193759	259434	258381	257809	132632	145912	104850	172830	187667	181060	150710	141222	169510	C00423	ko00130,ko00360,ko00940,ko00996,ko00999,ko01100,ko01110	1.78483	0.00837541	0.494304	-1.01653	down	--	--	--	--	--	--	--	--	--	--	--
pme0256	151.026	108.02	152.033	C5H4N4O2	[M-H]-	Xanthine	Nucleotides and derivatives	Nucleotides and derivatives	69-89-6	3	19871.7	16825	27694.9	36470.5	57640.9	53773.7	45099.8	62167.8	64369.6	16415.4	24820.2	26644.3	33237.8	37051.1	29248.3	43402.9	47385.6	40355.4	53387.7	44049.7	48953.8	C00385	ko00230,ko00232,ko01100,ko01110,ko01232	--	--	--	--	--	--	--	--	--	--	--	--	--	--	--	1.54117
MWS3036	147.03	85.0297	148.037	C5H8O5	[M-H]-	3-Hydroxyglutaric acid*	Organic acids	Organic acids	638-18-6	3	50027.9	53679	101456	32062.4	43066.5	41015.6	9	9	9	40083.4	52768.4	23976.2	9	9	9	56910.8	37478.8	36227.9	59119.2	48827.6	53453.6	-	-	1.84779	0.042866	0.000231109	-12.0791	down	--	--	--	--	--	1.80719	0.022851	4837.68	12.2401	up	--
ML10171848	147.03	85.0291	148.037	C5H8O5	[M-H]-	D-Arabinono-1,4-lactone*	Others	Saccharides	2782-09-4	3	50027.9	53679	101456	32062.4	43066.5	41015.6	9	9	9	40083.4	52768.4	23976.2	9	9	9	56910.8	37478.8	36227.9	59119.2	48827.6	53453.6	C00652	ko00053,ko01100	1.84779	0.042866	0.000231109	-12.0791	down	--	--	--	--	--	1.80719	0.022851	4837.68	12.2401	up	--
Zmyn004732	293.213	185.119	294.219	C18H30O3	[M-H]-	2R-hydroxy-9Z,12Z,15Z-octadecatrienoic acid	Lipids	Free fatty acids	-	3	13306	18797.3	18301.3	28263.7	13054.6	84552	27367.1	27395	17661.5	8314.66	6766.72	12878.4	13189	13935.1	20754.5	23325	27434.9	33167.1	19875.6	22064.4	24190.6	C16342	ko00592	--	--	--	--	--	1.57821	0.00837401	3.0017	1.58578	up	--	--	--	--	--	--
MWS20182	195.066	136.054	196.074	C10H12O4	[M-H]-	Dihydroferulic Acid	Phenolic acids	Phenolic acids	1135-23-5	3	11690.9	9	13964.7	20470.9	23595.2	33328.4	22115.9	34597.9	29985.6	9	9	9	18373.2	16932.4	19842.7	22290.9	22781.7	15343.4	14624.4	15465.7	17669.9	-	-	1.84954	0.00208419	2042.53	10.9961	up	1.67383	0.0139395	2237.63	11.1278	up	--	--	--	--	--	--
Lmyn002971	402.088	96.958	403.097	C13H25NO9S2	[M-H]-	3-Methylpentyl glucosinolate	Others	Glucosinolates	-	3	5.04104e+06	4.28064e+06	4.53766e+06	5.80136e+06	3.77163e+06	5.72719e+06	9	9	9	2.84275e+06	4.34319e+06	4.93197e+06	2.83864e+06	5.53285e+06	4.98702e+06	5.6075e+06	3.52144e+06	8.198e+06	4.78947e+06	5.83116e+06	5.14294e+06	-	-	--	--	--	--	--	--	--	--	--	--	--	--	--	--	--	--
pme2529	163.061	101.024	164.069	C6H12O5	[M-H]-	1,5-Anhydro-D-glucitol	Others	Saccharides	154-58-5	3	55920.6	118021	82774.8	77129.4	76049.7	90017.9	9	9	9	104308	61292.9	84525.9	261348	88373.3	58229.6	74473.4	110301	104457	97566.2	82579.8	81973.4	C07326	-	--	--	--	--	--	--	--	--	--	--	--	--	--	--	--	--
mws0863	213.017	96.9696	214.024	C5H11O7P	[M-H]-	2-Deoxyribose-5'-phosphate	Nucleotides and derivatives	Nucleotides and derivatives	102916-66-5	3	9	9	9	119769	78563.9	107405	102274	128680	19562.9	47037.9	77051.2	12390.6	56307.6	92699.1	36076.5	83508.8	88381.7	121990	79577.3	85243.5	97111.3	C00673	ko00030,ko01100	--	--	--	--	--	1.09394	0.0888002	2.15329	1.10654	up	--	--	--	--	--	1.70637
Hmqp005455	297.243	81.07	296.235	C18H32O3	[M+H]+	15(R)-Hydroxylinoleic Acid*	Lipids	Free fatty acids	177931-23-6	3	9	9	9	77169.6	70177.2	95166.2	83336.1	87887.2	69575.6	9	9	9	9	9	9	67877.9	82701.6	73242.1	69253.7	60232.9	56298.7	-	-	--	--	--	--	--	1.67516	0.00335734	8289.69	13.0171	up	1.81031	0.00335734	8289.69	13.0171	up	1.70696
MWSmce668	505.994	158.926	506.996	C10H16N5O13P3	[M-H]-	ATP; Adenosine 5'-Triphosphate	Nucleotides and derivatives	Nucleotides and derivatives	56-65-5	3	42299.6	134218	59647.9	36075.4	100531	54296.1	116559	94973.6	127838	166035	82135	127621	145231	82638.3	100583	62885.2	88214	10175.8	78852.2	97179.5	83858.3	C00002	ko00190,ko00195,ko00230,ko00908,ko01100,ko01110,ko01232,ko01240	--	--	--	--	--	1.0535	0.0992665	0.429162	-1.22041	down	1.07347	0.13571	0.491016	-1.02616	down	--
mws4176	237.123	120.088	236.116	C12H16N2O3	[M+H]+	L-Alanyl-L-Phenylalanine	Amino acids and derivatives	Amino acids and derivatives	3061-90-3	3	9	9	9	157012	106344	180259	9	9	9	34469.8	63363.2	64146.1	96830.2	74023.8	99262.7	137371	102603	147881	133699	112812	109667	-	-	--	--	--	--	--	1.48568	0.0137982	2.39448	1.25971	up	--	--	--	--	--	1.70616
pmn001583	609.146	300.029	610.153	C27H30O16	[M-H]-	Quercetin-3-O-robinobioside	Flavonoids	Flavonols	52525-35-6	1	45559.6	10655.4	361113	293722	69694.5	12893.3	21099.4	89236.2	699360	172604	318703	72463.5	218779	11258.5	40452	310506	90284	187941	5380.61	6702.72	5966.98	-	-	--	--	--	--	--	--	--	--	--	--	1.04456	0.308117	2.17654	1.12204	up	--
pmb1562	351.253	147.117	350.246	C21H34O4	[M+H]+	1-Stearidonoyl-Glycerol	Lipids	Glycerol ester	-	1	379353	946837	370695	387275	303382	403977	318186	269013	179144	256628	329177	222368	172184	207753	332551	274778	324442	619137	274280	342457	301127	-	-	--	--	--	--	--	--	--	--	--	--	--	--	--	--	--	--
pmf0437	438.02	96.9601	439.028	C11H21NO11S3	[M-H]-	Glucocheirolin	Others	Glucosinolates	15592-36-6	3	1.7745e+06	1.35474e+06	1.26682e+06	1.85528e+06	3.32067e+06	2.40022e+06	1.14835e+06	1.06911e+06	1.79624e+06	2.10045e+06	2.64276e+06	2.79872e+06	1.77223e+06	1.63341e+06	1.83583e+06	1.335e+06	1.40555e+06	811726	1.48431e+06	1.87835e+06	1.67267e+06	C08405	-	--	--	--	--	--	1.49059	0.00960208	0.471003	-1.08619	down	--	--	--	--	--	--
MWS1962	153.127	83.0474	152.12	C10H16O	[M+H]+	cis-Citral	Organic acids	Organic acids	5392-40-5	3	51370.9	60281.2	54088.4	48433.9	57419.2	48836.9	47279.7	43309.3	50768.7	9	9	9	46753.8	61876.3	44548.2	48229.6	53306.9	47391.3	61346.6	51456.6	49420.1	C09847	ko01110	1.84871	0.0111887	5673.27	12.47	up	1.67498	0.00138353	5515.84	12.4294	up	--	--	--	--	--	--
Lcln000186	494.08	96.965	495.087	C18H25NO11S2	[M-H]-	2-benzoyloxy-1-ethyl glucosinolate	Others	Glucosinolates	-	3	9	9	9	53887	45217.2	61797.9	60276.2	71169.4	53130	27596.8	38690.6	38381.7	38366.8	58469.1	75736.2	64750.5	39023	48313	50292.6	39812.3	47903.2	-	-	--	--	--	--	--	--	--	--	--	--	--	--	--	--	--	1.70685
Lcln000187	492.06	96.9592	493.071	C18H23NO11S2	[M-H]-	2-benzoyloxy-3-butenyl glucosinolate	Others	Glucosinolates	-	3	149972	134056	85977.2	9	9	9	110404	119783	121168	188379	126863	133450	179849	120106	161163	93831.2	83946.1	47822.2	157434	162607	129078	-	-	--	--	--	--	--	--	--	--	--	--	1.52124	0.0273469	0.489245	-1.03137	down	1.70665
Lmsn012425	471.348	277.217	472.355	C30H48O4	[M-H]-	3,7-Dihydroxyolean-12-en-28-oic acid (Rubusic acid)	Terpenoids	Triterpene	23984-26-1	3	3521.76	4090.68	3136.98	15522.4	9262.37	15670.2	16331.3	27597.4	14431.2	4583.21	3352.79	4511.77	5501.12	10977.8	11783.7	17988.1	10996.7	17580.3	9838.55	8537.6	7674.19	-	-	1.52838	0.110925	2.2705	1.18301	up	1.60288	0.0341144	3.74084	1.90336	up	--	--	--	--	--	1.63512
mws0437	151.061	59.0139	152.069	C5H12O5	[M-H]-	D-Arabitol*	Others	Saccharides	488-82-4	3	98808.6	140385	93780.3	264350	288034	142913	166943	329495	325749	97384.9	142820	111296	57226.1	136591	125371	120575	149871	102714	111296	127737	99446	C01904	ko00040,ko01100	--	--	--	--	--	--	--	--	--	--	--	--	--	--	--	1.38334
mws0213	151.061	59.0139	152.069	C5H12O5	[M-H]-	Ribitol*	Others	Saccharides	488-81-3	3	98808.6	140385	93780.3	264350	288034	142913	166943	329495	325749	97384.9	142820	111296	57226.1	136591	125371	120575	149871	102714	111296	127737	99446	C00474	ko00040,ko00740,ko01100	--	--	--	--	--	--	--	--	--	--	--	--	--	--	--	1.38334
pme0513	151.061	59.0139	152.069	C5H12O5	[M-H]-	Xylitol*	Others	Saccharides	87-99-0	3	98808.6	140385	93780.3	264350	288034	142913	166943	329495	325749	97384.9	142820	111296	57226.1	136591	125371	120575	149871	102714	111296	127737	99446	C00379	ko00040,ko01100,ko02010	--	--	--	--	--	--	--	--	--	--	--	--	--	--	--	1.38334
pmf0283	121.051	59.0139	122.058	C4H10O4	[M-H]-	Meso-Erythritol*	Others	Saccharides	149-32-6	3	9	9	9	964214	1.10656e+06	1.03852e+06	753134	917802	752329	9	9	9	815589	985713	749076	9	9	9	916216	780861	716789	-	-	1.8492	0.00679954	94458.4	16.5274	up	--	--	--	--	--	1.80976	0.00679954	1.05867e-05	-16.5274	down	1.70739
Lmjn003562	693.204	175.04	694.211	C32H38O17	[M-H]-	3,6'-Diferuloylsucrose	Phenolic acids	Phenolic acids	107172-40-7	3	311595	258955	226243	105165	100429	100936	137840	113709	131076	135517	131453	232486	138011	164762	134725	147227	108734	104724	179981	164673	139325	-	-	--	--	--	--	--	--	--	--	--	--	--	--	--	--	--	1.67671
Zmgn000216	125.001	78.96	126.008	C2H7O4P	[M-H]-	2-Hydroxyethylphosphonic acid	Organic acids	Organic acids	22987-21-9	3	344955	201611	222592	214806	219077	180516	111367	41689	115596	185600	244631	244549	137737	151290	91835.1	106158	45860.5	78547.5	132472	161593	170998	C06451	ko00440,ko01100,ko01110	--	--	--	--	--	1.53122	0.00509247	0.341691	-1.54924	down	--	--	--	--	--	--
MWSmce134	453.347	453.347	454.345	C30H46O3	[M-H]-	3-Oxolup-20(29)-en-28-oic acid (Betulonic acid)*	Terpenoids	Triterpene	4481-62-3	3	10748.6	48893.5	36122	9	8266.11	10243.7	9	9	9	3115.91	9	13365.3	7874.22	44029.2	11411.9	14849.9	8599.52	79985.7	16757.8	13967.7	18118.6	-	-	1.04838	0.307005	3.83957	1.94094	up	1.00582	0.331261	6.27251	2.64904	up	--	--	--	--	--	--
Zmln001187	436.069	96.9626	437.081	C16H23NO9S2	[M-H]-	3-Phenylpropyl Glucosinolate	Others	Glucosinolates	499-27-4	3	156544	191314	159003	9	9	9	181486	165726	136404	171941	140175	186528	179298	83150.8	225703	161963	202277	138768	180845	139026	159297	C17273	-	--	--	--	--	--	--	--	--	--	--	--	--	--	--	--	1.70729
pmb2799	295.228	195.138	296.235	C18H32O3	[M-H]-	12,13-Epoxy-9-Octadecenoic Acid	Lipids	Free fatty acids	6799-85-5	1	26020.1	29567.8	34859.6	37950.6	22561.5	34226.7	37155.9	23192.1	23722.8	23270.3	15014.8	19091.1	20060.1	16934.8	28785.3	30390.1	43849.7	50050	31473	32153	25084.4	C14826	ko00591,ko01100	--	--	--	--	--	1.50443	0.0460322	2.16623	1.11519	up	--	--	--	--	--	--
Lmbn003970	329.233	211.136	330.241	C18H34O5	[M-H]-	9,12,13-TriHOME; 9(S),12(S),13(S)-Trihydroxy-10(E)-octadecenoic acid	Lipids	Free fatty acids	97134-11-7	3	7672.88	15337.9	11248.5	33702.6	9557.23	33465.1	21169.7	11402.7	13508.6	9	9	9	11722.8	10522.6	15283.1	31438.3	26745.6	34316.2	16134.5	14950.4	19242	C14833	ko00591	1.84886	0.0128245	1389.95	10.4408	up	1.6741	0.00508405	3425.93	11.7423	up	1.73349	0.00387529	2.46479	1.30147	up	1.01843
pmn001695	371.098	249.063	372.106	C16H20O10	[M-H]-	Trihydroxycinnamoylquinic acid	Phenolic acids	Phenolic acids	-	3	37835.9	40602.5	24434.7	62817.1	117204	63860.1	42892.1	32928.8	43484.9	22960.4	21419.6	26796.4	30833.3	37307.1	53538.4	39074	26487	37842.5	43451.5	47909.4	36649.2	-	-	--	--	--	--	--	--	--	--	--	--	--	--	--	--	--	1.45431
Hamp012107	284.295	88.0766	283.288	C18H37NO	[M+H]+	Stearamide	Alkaloids	Alkaloids	124-26-5	3	87371.4	28343.9	23812	56533.7	23840.9	18376.6	22173.9	12662.2	21851.8	26493.4	31515.2	13535.7	16142.9	19174.7	31655.4	14478.8	22247.5	13553.1	38343	36726.9	29541.7	C13846	-	--	--	--	--	--	--	--	--	--	--	--	--	--	--	--	--
pme2996	161.024	117.035	162.032	C9H6O3	[M-H]-	4-Hydroxycoumarin	Lignans and Coumarins	Coumarins	1076-38-6	3	83937.1	94238.9	111835	259610	234102	250695	164442	168085	178025	101131	78919.9	128224	174533	202531	264379	165500	170211	180350	192068	146612	176472	C20414	-	1.65807	0.0333801	2.08075	1.0571	up	--	--	--	--	--	--	--	--	--	--	1.67915
pmf0557	327.045	171.055	350.034	C16H11N2NaO4S	[M-Na]-	Orange I	Alkaloids	Alkaloids	523-44-4	3	12904.3	15827.7	12388.2	16309.1	11280.5	10034.4	18787.2	17609.5	16584.3	9417.89	20647.4	9213.89	11495	9827.69	20106.3	9	9	9	13537.2	10688.5	13790.6	C19371	-	--	--	--	--	--	1.67182	0.0742004	0.000687387	-10.5066	down	1.80668	0.0493501	0.000651717	-10.5835	down	--
pmb3056	355.103	121.029	356.111	C16H20O9	[M-H]-	Homovanilloylquinic acid	Phenolic acids	Phenolic acids	-	3	13835.3	22838.5	20370.7	14641.7	16456.3	12572.6	20919.5	15164.6	15325.2	14008.4	12159.1	18996.4	9	9	9	25351.9	25874.8	18337.6	13690.5	13548.3	17331	-	-	1.8477	0.0179241	0.000597822	-10.708	down	--	--	--	--	--	1.80894	0.0108122	2576.46	11.3312	up	--
MWS0813	128.036	82.0295	129.043	C5H7NO3	[M-H]-	5-Oxoproline*	Amino acids and derivatives	Amino acids and derivatives	149-87-1	2	39921.1	28256.4	37766.5	35596.1	29440.9	24572.7	17077.7	24695.5	38183.4	35016.7	66494.6	24521.7	27158.1	37831.2	36619.7	17598	19012.2	25661.6	27526.4	30032.7	36417.2	C02237	ko00470,ko01100	--	--	--	--	--	1.20407	0.231066	0.494092	-1.01715	down	--	--	--	--	--	--
MWS4354	282.12	150.079	281.112	C11H15N5O4	[M+H]+	N6-methyladenosine	Nucleotides and derivatives	Nucleotides and derivatives	1867-73-8	3	122935	129277	187774	343629	252174	420254	435841	490043	430115	175793	163552	187771	219142	203448	233624	298641	363490	298649	208743	266959	285796	-	-	--	--	--	--	--	--	--	--	--	--	--	--	--	--	--	1.54101
MWS0618	204.124	71.0509	205.131	C9H19NO4	[M-H]-	Pantothenol	Others	Saccharides	16485-10-2	3	19708.1	37169.4	28278.6	29379	25100.9	25384	51042.8	49340.9	66688.1	60463.8	73935.3	66887	94855.1	60161.8	57272.7	50183.1	73170.3	47899.3	41864.5	54223.8	57416.4	-	-	--	--	--	--	--	--	--	--	--	--	--	--	--	--	--	--
Lmbp008779	267.102	176.045	266.094	C17H14O3	[M+H]+	2-(2-Hydroxy-2-phenylethyl)chromone	Others	Chromone	-	3	9	9	9	9213.73	13813.4	6956.71	10184.5	15968.3	9733.46	2647.82	2725.67	2542.6	9023.42	8789.52	12059.5	9962.57	13353.9	7678.15	9493.48	7990.06	11044.8	-	-	1.82697	0.0198685	3.77364	1.91596	up	1.63179	0.0428674	3.91539	1.96916	up	--	--	--	--	--	1.70491
MWS201381	292.13	188.071	291.122	C14H17N3O4	[M+H]+	Ser-Trp	Amino acids and derivatives	Amino acids and derivatives	94421-70-2	2	81493.2	73285.5	96651.9	164874	141500	181653	177396	176319	192831	84327.2	110752	99541.2	112230	120945	150550	144494	127491	161194	112236	155511	136050	-	-	--	--	--	--	--	--	--	--	--	--	--	--	--	--	--	--
mws0393	325.191	160.076	324.184	C20H24O2N2	[M+H]+	Quinine	Alkaloids	Quinoline alkaloids	130-95-0	3	137695	145959	129169	90609.6	79879.7	87988.1	62475.2	87291.4	75011.6	60725.2	43288.6	86961.6	92575.2	65047.2	40818.4	92072	163228	171420	73486.2	101077	97200	C06526	-	--	--	--	--	--	1.39749	0.0699069	2.23443	1.1599	up	1.44251	0.0741772	2.15036	1.10458	up	--
Lhnn101121	450.057	386.057	451.064	C13H25NO10S3	[M-H]-	5-(Methylsulfinyl)amyl glucosinolate	Others	Glucosinolates	-	1	9	9	9	99052.5	109255	30345.8	77353.1	89645.1	110405	54792.9	99274.7	80284.6	85221.5	18459	89474	46617.7	45985.7	27654.1	96225.6	69377	79881.8	-	-	--	--	--	--	--	--	--	--	--	--	--	--	--	--	--	1.70003
Qmyp101234	207.137	95.0869	206.131	C13H18O2	[M+H]+	Dehydrovomifoliol	Terpenoids	Monoterpenoids	15764-81-5	2	99388.4	64937.1	34577	220385	154797	167230	148783	150058	188777	89505.4	74679.6	95021.3	81837.6	64937.1	147413	140206	177250	88064.1	132280	100860	140520	-	-	--	--	--	--	--	--	--	--	--	--	--	--	--	--	--	1.45592
MWSmce116	252.104	136.061	251.102	C10H13N5O3	[M+H]+	5'-Deoxyadenosine	Nucleotides and derivatives	Nucleotides and derivatives	4754-39-6	2	595405	386602	536278	534894	100587	969302	373506	296731	335692	505989	293773	357216	430893	450347	283409	9	9	9	347696	406886	486581	C05198	-	--	--	--	--	--	1.67406	0.025578	2.33367e-05	-15.387	down	1.80907	0.0179368	2.31829e-05	-15.3966	down	--
mws0655	246.017	96.9696	247.025	C8H10NO6P	[M-H]-	Pyridoxal-5'-phosphate	Others	Vitamin	54-47-7	3	9	9	9	12879.3	18074.5	19224.1	30640.4	21688.3	38419.5	38759.8	29326.2	23650.5	31816.5	26610.6	13401	57697.3	39761.6	37116.8	54948.6	62308	43637.5	C00018	ko00730,ko00750,ko01100,ko01240	--	--	--	--	--	--	--	--	--	--	--	--	--	--	--	1.7068
Lmhp008744	677.374	261.221	676.367	C33H56O14	[M+H]+	1-α-Linolenoyl-glycerol-2,3-di-O-glucoside	Lipids	Glycerol ester	-	2	26635	29584	25975	65432.8	49758.4	49648.5	70655.7	65596.3	43633	38039.8	34994.2	31447.3	30776	41927.2	50827.7	55443.7	50475.1	40361.3	54096.1	51508.2	71442	-	-	--	--	--	--	--	--	--	--	--	--	--	--	--	--	--	1.63535
Zmdp001663	279.101	133.032	278.094	C10H18N2O5S	[M+H]+	γ-glutamylmethionine	Amino acids and derivatives	Amino acids and derivatives	17663-87-5	3	41385.1	77953.4	47757.2	9	9	9	70703.7	57446.6	84786.6	59026.2	43678.4	44468.1	55318.5	51494.2	36528	71115.8	122712	114100	62319.6	84571.8	62381.9	-	-	--	--	--	--	--	1.48303	0.0672883	2.09228	1.06508	up	1.59539	0.0616841	2.14822	1.10314	up	1.70594
Lmrj002698	197.129	72.08	196.121	C10H16N2O2	[M+H]+	Cyclo(Pro-Val)	Amino acids and derivatives	Amino acids and derivatives	5654-87-5	3	30835.3	30940.4	49491.3	73657.4	34499.5	59432.9	33155.5	52260.4	34249.8	7971.1	27188.5	34458.3	41055.3	49126.7	53516.3	62380.4	19835	67359.6	33371.1	48710.4	41838.2	-	-	1.28177	0.0708454	2.0641	1.04551	up	--	--	--	--	--	--	--	--	--	--	--
Lmqn012798	453.337	453.337	454.345	C30H46O3	[M-H]-	Urs-12(13)-en-3-one-28-oic acid*	Terpenoids	Triterpene	-	3	10744.3	44235.7	36965	9	9	9	16258	11194.1	17262	9	9	9	12170.5	54067.9	18928	16245.8	8653.89	80670.8	21792.4	16318.1	15659.9	-	-	1.83609	0.160468	3154.31	11.6231	up	1.64974	0.263464	3910.02	11.933	up	--	--	--	--	--	1.69652
Lmsn000381	341.109	89.0244	342.116	C12H22O11	[M-H]-	D-Maltose*	Others	Saccharides	69-79-4	1	975370	1.26546e+06	1.54507e+06	1.45412e+06	1.50856e+06	1.37193e+06	1.48142e+06	2.03175e+06	2.19135e+06	1.09863e+06	845356	1.14835e+06	1.20193e+06	1.92997e+06	1.39133e+06	3.66071e+06	3.56372e+06	1.11517e+06	1.11284e+06	1.53316e+06	1.11797e+06	C01971	-	--	--	--	--	--	1.23021	0.168999	2.69686	1.43128	up	--	--	--	--	--	--
Lmsn004321	493.099	169.014	494.106	C22H22O13	[M-H]-	1-O-Caffeoyl-3-O-galloyl-β-D-glucose	Phenolic acids	Phenolic acids	-	3	11290.5	11856.9	16490.3	50701.1	29993.8	35785.5	11923	8188.46	29247.5	12652.5	7421.95	12500.2	23667.4	10417	24378.1	6592.39	21449.3	2195.88	18022.5	25046.9	17752.4	-	-	--	--	--	--	--	--	--	--	--	--	--	--	--	--	--	1.60271
MWS0980	157.025	70.0304	158.033	C5H6N2O4	[M-H]-	L-Dihydroorotic Acid	Organic acids	Organic acids	5988-19-2	3	9	9	9	9	9	9	9	9	9	5807.23	3808.34	4858.81	4257.53	3408.6	2536.14	9	9	9	2668.14	3901.28	2914.32	C00337	ko00240,ko01100,ko01240	--	--	--	--	--	1.67322	0.0140668	0.00186536	-9.06633	down	1.80699	0.0207989	0.00264647	-8.56172	down	--
Wafp004334	476.197	177.054	475.184	C24H29NO9	[M+H]+	N-Feruloyltyramine 4'-glucoside	Alkaloids	Phenolamine	-	3	20952.7	22023.7	39167.7	30281.2	47784.9	40078.5	60940.1	29107.6	25506.5	29778.7	42301.4	25254.4	36996.1	24589	34271.9	243176	101158	250810	57837.7	71890.8	45994.7	-	-	--	--	--	--	--	1.5503	0.0747362	6.11441	2.61221	up	1.68902	0.0750306	6.20866	2.63428	up	--
mws0001	133.061	74.0237	132.054	C4H8N2O3	[M+H]+	L-Asparagine	Amino acids and derivatives	Amino acids and derivatives	70-47-3	3	9	9	9	9	9	9	9	9	9	6.5172e+06	1.93483e+06	7.25239e+06	9	9	9	8.50288e+06	8.31932e+06	7.24011e+06	6.39928e+06	4.92479e+06	4.10849e+06	C00152	ko00250,ko00460,ko00970,ko01100,ko01110,ko01230	1.84428	0.0878828	1.71926e-06	-19.1498	down	--	--	--	--	--	1.80969	0.00240323	891197	19.7654	up	--
Lmsn002937	493.099	169.014	494.106	C22H22O13	[M-H]-	1-O-Caffeoyl-6-O-galloyl-β-D-glucose	Phenolic acids	Phenolic acids	-	3	55067.9	55586.4	42378.6	30517.5	68846.4	41199.1	32390.3	41871	35968.6	97790.5	41721.8	64855.4	63423.9	37397.7	48886.3	19653.6	50777.9	6536.81	32372.9	20104.7	26619.8	-	-	--	--	--	--	--	1.1491	0.115101	0.376617	-1.40883	down	--	--	--	--	--	--
HJN055	435.13	273.077	436.137	C21H24O10	[M-H]-	Dihydrocharcone-4'-O-glucoside	Flavonoids	Chalcones	-	3	17276.6	20247.2	20441.2	20436.4	30629.3	22759.5	16881.1	21822.1	52129.8	36658.4	47635.7	42474	17274.6	17593.5	16699.1	18264.4	27672.3	19831.7	36468.1	38198.5	24005.7	-	-	1.82532	0.0151279	0.406784	-1.29767	down	--	--	--	--	--	--	--	--	--	--	--
MWSmce220	177.045	59.0139	178.048	C6H10O6	[M-H]-	D-Glucono-1,5-lactone*	Others	Saccharides	90-80-2	3	585356	486522	548865	537776	589345	624785	512443	332752	459204	542760	339929	664739	9	9	9	379166	397964	468988	478429	427423	292235	C00198	ko00030,ko01100,ko01110,ko01200	1.84752	0.0321123	1.74483e-05	-15.8066	down	--	--	--	--	--	1.80994	0.00430818	46152.5	15.4941	up	--
mws2124	154.975	78.9599	155.982	C2H5O6P	[M-H]-	2-Phosphoglycolate	Organic acids	Organic acids	13147-57-4	3	9	9	9	59967.5	80337.7	23957.3	9	9	9	58236.4	13558.1	32618.8	9	9	9	50025.2	60828.7	63672.4	40873.2	36128.6	56667.7	-	-	1.83759	0.114996	0.000258588	-11.9171	down	--	--	--	--	--	1.81032	0.00506871	6463.94	12.6582	up	1.70131
Lmmp002080	193.133	105.033	192.126	C11H16N2O	[M+H]+	N-(4-Aminobutyl)benzamide	Alkaloids	Alkaloids	5692-23-9	3	37686.6	29799.7	31041.2	27937.5	14616	23349.6	29631.7	17765	23592.2	9	9	9	30721.6	32890.2	39518.2	24833.7	27499.9	35311.2	18266.2	28878.6	20692.7	-	-	1.84919	0.00587492	3819.63	11.8992	up	1.67459	0.0113892	3246.1	11.6645	up	--	--	--	--	--	--
pmb0034	277.103	148.06	276.096	C10H16N2O7	[M+H]+	L-α-Glutamyl-L-Glutamic Acid	Amino acids and derivatives	Amino acids and derivatives	3929-61-1	3	261704	241342	241102	289249	276740	365828	215114	89004.1	283268	9	9	9	275690	338976	302006	360872	91501	310373	182135	269717	303352	C01425	-	1.84924	0.00358935	33950.8	15.0512	up	1.66556	0.0914576	28249.8	14.786	up	--	--	--	--	--	--
Hmcp002123	193.05	178.02	192.042	C10H8O4	[M+H]+	Isoscopoletin (6-Hydroxy-7-Methoxycoumarin)	Lignans and Coumarins	Coumarins	776-86-3	3	9	9	9	21875.7	20849.7	19466	19824.1	27625.1	15317.2	14642	11994.6	8978.14	19582.9	17749.5	14511.2	13783.4	16243.2	23509.4	19001.3	20481.6	12243.3	C18079	ko00999	--	--	--	--	--	--	--	--	--	--	--	--	--	--	--	1.70721
Lmbn004790	209.082	179.035	210.089	C11H14O4	[M-H]-	Methyl 3-(3-hydroxy-4-methoxyphenyl)propanoate*	Phenolic acids	Phenolic acids	129150-61-4	3	22268.5	26547.7	12268.6	29044.4	26629.4	36630.1	48369.1	55898.3	41013.8	32510.2	20733.1	40445.1	26106.8	36461.3	49060.6	51969.4	38317.1	55959.1	48539.4	30379.4	50661.1	-	-	--	--	--	--	--	--	--	--	--	--	--	--	--	--	--	--
mws0467	165.056	119.05	166.063	C9H10O3	[M-H]-	3-(4-Hydroxyphenyl)-propionic acid*	Phenolic acids	Phenolic acids	501-97-3	3	13035.1	13539	13035.1	33524	27978.8	32575.4	33417.6	24386.7	25789.4	16675	8473.08	13660.6	10704.4	15825.8	14507.8	17658.6	16769.2	19197.8	18106.6	12931.9	22233.1	C01744	-	--	--	--	--	--	--	--	--	--	--	--	--	--	--	--	1.69058
MWS0274	165.056	119.05	166.063	C9H10O3	[M-H]-	DL-3-Phenyllactic acid*	Organic acids	Organic acids	828-01-3	3	13035.1	13539	13035.1	33524	27978.8	32575.4	33417.6	24386.7	25789.4	16675	8473.08	13660.6	10704.4	15825.8	14507.8	17658.6	16769.2	19197.8	18106.6	12931.9	22233.1	-	-	--	--	--	--	--	--	--	--	--	--	--	--	--	--	--	1.69058
Lmbn005172	165.056	119.05	166.063	C9H10O3	[M-H]-	2,6-Dimethoxybenzaldehyde*	Phenolic acids	Phenolic acids	3392-97-0	3	13035.1	13539	13035.1	33524	27978.8	32575.4	33417.6	24386.7	25789.4	16675	8473.08	13660.6	10704.4	15825.8	14507.8	17658.6	16769.2	19197.8	18106.6	12931.9	22233.1	-	-	--	--	--	--	--	--	--	--	--	--	--	--	--	--	--	1.69058
Lmyn001269	609.146	285.039	610.154	C27H30O16	[M-H]-	Kaempferol-3-O-sophoroside	Flavonoids	Flavonols	19895-95-5	3	16444.6	30849.3	38546.9	19000.1	25393.8	14683.6	44699.5	40250.7	35111.3	33552.8	33575.2	37776.3	26432.3	30857.9	24646.6	27588.8	36066.1	48078.9	59820.7	59999.3	35461.3	C12634	ko00944,ko01110	--	--	--	--	--	--	--	--	--	--	--	--	--	--	--	--
mws2108	353.088	191.056	354.095	C16H18O9	[M-H]-	Cryptochlorogenic acid (4-O-Caffeoylquinic acid)*	Phenolic acids	Phenolic acids	905-99-7	1	1.62988e+07	1.282e+07	1.22158e+07	9	9	9	1.31635e+07	1.18666e+07	1.31363e+07	7.74311e+06	9.62437e+06	1.28118e+07	1.20488e+07	1.15736e+07	7.55324e+06	5.59723e+06	1.02364e+07	8.20438e+06	1.51811e+07	1.4472e+07	8.68167e+06	-	-	--	--	--	--	--	--	--	--	--	--	--	--	--	--	--	1.70727
Lmcp006297	341.138	121.065	340.131	C20H20O5	[M+H]+	6,7-Dimethoxy-2-[2-(4-methoxyphenyl)ethyl]chromone	Others	Chromone	117596-92-6	3	14049.6	9523.3	10604.7	9	9	9	9	9	9	9	9	9	6473.63	4494.4	9	7782.62	6955.97	8421.32	6361.19	4293.18	7714.83	-	-	1.30681	0.196523	406.557	8.66731	up	1.67421	0.00301224	857.775	9.74445	up	--	--	--	--	--	1.70646
Lmmp003091	611.16	303.05	610.153	C27H30O16	[M+H]+	Quercetin-3-O-(4''-O-glucosyl)rhamnoside*	Flavonoids	Flavonols	59262-54-3	3	100957	15888.5	696939	483854	156691	9	43270.5	181098	1.6465e+06	439961	662226	160403	334471	25452.8	69128.1	602098	145659	295932	30136.8	17005.6	30672.8	C17563	-	1.19224	0.196719	0.339819	-1.55716	down	--	--	--	--	--	1.0672	0.28951	2.43255	1.28247	up	--
Rfmb087	311.223	293.213	312.23	C18H32O4	[M-H]-	9-Hydroxy-13-oxo-10-octadecenoic Acid	Lipids	Free fatty acids	-	3	35654.1	55279.7	77878.8	73057.9	45406.7	55909.1	41771.7	34546.8	23812.5	26009.5	15309.1	42251.3	9	9	9	95508.1	90840.7	104885	68679.7	40320.8	74388.6	-	-	1.84298	0.0708039	0.000323083	-11.5958	down	1.54167	0.00419369	3.48491	1.80112	up	1.80968	0.00180503	10786.4	13.3969	up	--
mws0982	126.103	68.0495	125.095	C6H11N3	[M+H]+	1-Methylhistamine	Alkaloids	Alkaloids	501-75-7	3	13226.7	9998.6	11024.9	10508.8	10359	9323.18	12315	11071.3	10313.6	12426.9	10062.9	10652.8	8435.54	10802.5	8379.99	9	9	9	8085.84	13465.8	15306.2	C05127	ko00340,ko01100	--	--	--	--	--	1.6746	0.0041162	0.00081466	-10.2615	down	1.80958	0.00745201	0.000977622	-9.99843	down	--
Wmcn000052	441.372	441.37	442.381	C30H50O2	[M-H]-	Lup-20(29)-ene-1,3-diol (Glochidiol)	Terpenoids	Triterpene	6610-56-6	3	233603	339893	428315	233194	202506	174703	124081	180497	161872	375771	250496	264954	9	9	9	9	9	9	233831	140065	144320	-	-	1.84876	0.0172839	3.02956e-05	-15.0105	down	1.6745	0.0172839	3.02956e-05	-15.0105	down	--	--	--	--	--	--
Li512113	451.088	391.037	452.096	C20H20O12	[M-H]-	Maleoyl-caffeoylquinic acid	Phenolic acids	Phenolic acids	-	3	9	9	9	32376.7	39203	9	9	9	9	18876.8	33127.2	18714.2	30414.5	28246.5	26363.7	9	9	9	28941.3	25684.8	45290.3	-	-	--	--	--	--	--	1.67385	0.0387338	0.000381797	-11.3549	down	1.80963	0.00170187	0.000317555	-11.6207	down	1.20579
pmb3064	499.146	163.2	500.153	C22H28O13	[M-H]-	3-O-p-Coumaroylquinic acid-O-glucoside	Phenolic acids	Phenolic acids	-	2	4.16103e+06	2.90094e+06	5.03813e+06	3.71784e+06	2.47434e+06	3.01588e+06	3.03213e+06	3.54641e+06	2.55469e+06	4.16678e+06	3.41189e+06	3.40993e+06	1.76426e+06	3.41762e+06	4.29706e+06	9	9	9	2.36319e+06	3.18018e+06	4.48666e+06	-	-	--	--	--	--	--	1.67483	0.00469844	2.45709e-06	-18.6346	down	1.80883	0.0510256	2.84842e-06	-18.4214	down	--
Lmjp002596	597.145	303.049	596.138	C26H28O16	[M+H]+	Quercetin-3-O-sambubioside*	Flavonoids	Flavonols	83048-35-5	3	18353.7	15193.1	11742.6	13398.6	17179.6	12512.6	26688.6	15125.1	14291.6	15601.2	22603.6	17873.6	23234.6	28757.4	10473.5	9	9	9	23221.6	17436.2	11931.2	C12637	ko00944	--	--	--	--	--	1.67439	0.0119678	0.000481469	-11.0203	down	1.80396	0.0614958	0.000432239	-11.1759	down	--
MWSmce295	245.072	113.032	244.07	C9H12N2O6	[M+H]+	1-beta-D-Arabinofuranosyluracil	Nucleotides and derivatives	Nucleotides and derivatives	3083-77-0	2	561111	288016	225671	9	218568	390232	9	9	9	141404	269232	9	230436	217101	258403	272822	204345	442659	426565	316756	216425	C16908	-	--	--	--	--	--	--	--	--	--	--	--	--	--	--	--	--
Lmyn011997	337.311	337.311	338.318	C22H42O2	[M-H]-	Erucic acid	Lipids	Free fatty acids	112-86-7	2	356950	917351	885495	274084	430763	567246	411535	524242	739669	1.34854e+06	547414	835907	565151	374435	578134	416326	430882	340274	522996	1.05684e+06	876481	C08316	ko01040	--	--	--	--	--	1.36852	0.157292	0.434678	-1.20198	down	--	--	--	--	--	--
Lmyn003028	431.156	269.103	432.163	C19H28O11	[M-H]-	Benzyl-β-gentiobioside*	Phenolic acids	Phenolic acids	56775-64-5	3	25492.3	25523.5	37365.5	31936.7	29469.9	31623.7	31902.2	22973.6	21292.2	6949.44	14398.2	19395.5	29165.4	22834.7	19442.4	38004.1	23326.7	28854.8	45654.2	23550.5	29933.6	-	-	--	--	--	--	--	1.32059	0.0437893	2.21351	1.14634	up	--	--	--	--	--	--
Zmhn000892	301.094	139.046	302.1	C13H18O8	[M-H]-	4-O-Glucosyl-3,4-dihydroxybenzyl alcohol	Phenolic acids	Phenolic acids	-	3	19878.8	46940.4	39288.2	70961.3	37583	26043.8	22620	42470.5	71121	21950.5	26891.2	20235.7	30743.7	47711.8	29489.4	70420.4	43626.5	73656.5	34733.9	45271.7	71095.2	-	-	--	--	--	--	--	1.5496	0.0480729	2.71729	1.44217	up	--	--	--	--	--	--
pmb0964	366.177	204.124	365.17	C16H23N5O5	[M+H]+	Isopentenyladenine-7-N-glucoside	Nucleotides and derivatives	Nucleotides and derivatives	-	3	213611	174772	189005	192998	257522	168152	817440	208613	230380	186026	142388	113803	892660	141089	176096	179474	402652	1.16811e+06	146968	173033	291847	-	-	--	--	--	--	--	1.18778	0.282281	3.95787	1.98473	up	--	--	--	--	--	--
pme2134	121.051	59.0139	122.058	C4H10O4	[M-H]-	D-Threitol*	Others	Saccharides	2418-52-2	3	9	9	9	658611	771028	822590	1.18583e+06	9	452910	9	9	9	705505	558504	642428	9	9	9	1.57004e+06	655564	1.20805e+06	C16884	-	1.84962	0.0044592	70608.8	16.1076	up	--	--	--	--	--	1.80953	0.0044592	1.41625e-05	-16.1076	down	1.70735
Lmqn009021	597.304	597.303	598.312	C27H51O12P	[M-H]-	PI(18:1/0:0)	Lipids	Glycerol ester	-	3	17705.4	10076.2	33680.4	9	9	9	9	9	9	24093.9	37846.7	42362.5	45423.8	24267.6	30056.1	21045.4	37317.3	35016.9	35457.2	36331.2	70425.7	-	-	--	--	--	--	--	--	--	--	--	--	--	--	--	--	--	1.69914
Lmzn006582	469.336	469.34	470.34	C30H46O4	[M-H]-	2-Formyl-3-hydroxy-A(1)-norlup-20(29)-en-28-oic acid (Colubrinic acid)	Terpenoids	Triterpene	-	3	167285	150361	165238	183082	196428	190292	212697	227749	219035	216393	214624	220429	9	9	9	9	9	9	448829	190103	280397	-	-	1.84952	6.25777e-05	4.14463e-05	-14.5584	down	1.67474	6.25777e-05	4.14463e-05	-14.5584	down	--	--	--	--	--	--
pmf0397	311.296	311.296	312.303	C20H40O2	[M-H]-	Arachidic acid	Lipids	Free fatty acids	506-30-9	3	268846	770441	578534	164036	283379	291988	344304	286776	372177	544402	491019	498606	260853	118278	281534	221155	247208	524004	602024	769113	255499	C06425	ko01040	1.56869	0.021267	0.430674	-1.21533	down	--	--	--	--	--	--	--	--	--	--	1.19743
Lmbp003208	385.116	223.063	384.106	C17H20O10	[M+H]+	Fraxidin-8-O-glucoside	Lignans and Coumarins	Coumarins	-	3	73756	28803.6	55400.6	70550.6	91307.6	50933.1	55491.2	53373.6	36007.2	97429	105772	74610.4	54507.1	85362.9	90789.4	34868.7	61086.4	36434	113415	67382.5	41564.6	-	-	--	--	--	--	--	1.46372	0.0186523	0.476544	-1.06932	down	--	--	--	--	--	--
[truncated: 14 more columns]
