# Supplementary material for: Free fatty acid biosynthesis precursors are involved in pollen–stigma interactions in Brassica
Source: Hortic Res. 2025 Jun 11;12(9):uhaf147. doi: 10.1093/hr/uhaf147 (PMC12313337; doi:10.1093/hr/uhaf147)
Supplement: Web_Material_uhaf147 [file web_material_uhaf147.zip › Supplementary Data Table S3.xlsx]

## Sheet: Sheet1
Supplementary Data Table S3. Statistics of DMs.
Group name	DMs Number	Up-regulated	Down-regulated
CP0_vs_CP30	44	24	20
CP0_vs_CP60	83	60	23
CP30_vs_CP60	48	30	18
SI0_vs_SI30	65	48	17
SI0_vs_SI60	70	46	24
SI30_vs_SI60	24	9	15
