# Supplementary material for: Free fatty acid biosynthesis precursors are involved in pollen–stigma interactions in Brassica
Source: Hortic Res. 2025 Jun 11;12(9):uhaf147. doi: 10.1093/hr/uhaf147 (PMC12313337; doi:10.1093/hr/uhaf147)
Supplement: Web_Material_uhaf147 [file web_material_uhaf147.zip › Supplementary Data Table S4.xlsx]

## Sheet: Sheet1
Kegg_pathway	ko_ID	Cluster_frequency	Metabolome_frequency	P-value
alpha-Linolenic acid metabolism	ko00592	5 out of 39 12.8205128205128%	10 out of 309 3.23624595469256%	0.0039158
Linoleic acid metabolism	ko00591	6 out of 39 15.3846153846154%	17 out of 309 5.50161812297735%	0.0118988
Butanoate metabolism	ko00650	2 out of 39 5.12820512820513%	5 out of 309 1.61812297734628%	0.121394
Oxidative phosphorylation	ko00190	2 out of 39 5.12820512820513%	6 out of 309 1.94174757281553%	0.16785
Phosphonate and phosphinate metabolism	ko00440	1 out of 39 2.56410256410256%	2 out of 309 0.647249190938511%	0.236855
Sesquiterpenoid and triterpenoid biosynthesis	ko00909	1 out of 39 2.56410256410256%	2 out of 309 0.647249190938511%	0.236855
Phenylpropanoid biosynthesis	ko00940	4 out of 39 10.2564102564103%	21 out of 309 6.79611650485437%	0.265286
Alanine, aspartate and glutamate metabolism	ko00250	2 out of 39 5.12820512820513%	8 out of 309 2.58899676375405%	0.26689
Biosynthesis of unsaturated fatty acids	ko01040	2 out of 39 5.12820512820513%	8 out of 309 2.58899676375405%	0.26689
Pentose phosphate pathway	ko00030	2 out of 39 5.12820512820513%	9 out of 309 2.9126213592233%	0.317109
Photosynthesis	ko00195	1 out of 39 2.56410256410256%	3 out of 309 0.970873786407767%	0.333802
Nicotinate and nicotinamide metabolism	ko00760	2 out of 39 5.12820512820513%	11 out of 309 3.55987055016181%	0.414861
D-Amino acid metabolism	ko00470	2 out of 39 5.12820512820513%	12 out of 309 3.88349514563107%	0.461319
Phenylalanine metabolism	ko00360	2 out of 39 5.12820512820513%	12 out of 309 3.88349514563107%	0.461319
Tyrosine metabolism	ko00350	2 out of 39 5.12820512820513%	12 out of 309 3.88349514563107%	0.461319
Ubiquinone and other terpenoid-quinone biosynthesis	ko00130	1 out of 39 2.56410256410256%	5 out of 309 1.61812297734628%	0.493039
Ascorbate and aldarate metabolism	ko00053	2 out of 39 5.12820512820513%	14 out of 309 4.53074433656958%	0.547744
Biosynthesis of secondary metabolites	ko01110	17 out of 39 43.5897435897436%	134 out of 309 43.3656957928803%	0.55437
Arginine biosynthesis	ko00220	1 out of 39 2.56410256410256%	6 out of 309 1.94174757281553%	0.558076
Pyruvate metabolism	ko00620	1 out of 39 2.56410256410256%	6 out of 309 1.94174757281553%	0.558076
C5-Branched dibasic acid metabolism	ko00660	1 out of 39 2.56410256410256%	7 out of 309 2.26537216828479%	0.614958
Citrate cycle (TCA cycle)	ko00020	1 out of 39 2.56410256410256%	7 out of 309 2.26537216828479%	0.614958
Cyanoamino acid metabolism	ko00460	1 out of 39 2.56410256410256%	7 out of 309 2.26537216828479%	0.614958
Histidine metabolism	ko00340	1 out of 39 2.56410256410256%	7 out of 309 2.26537216828479%	0.614958
Glutathione metabolism	ko00480	1 out of 39 2.56410256410256%	8 out of 309 2.58899676375405%	0.664682
Tropane, piperidine and pyridine alkaloid biosynthesis	ko00960	1 out of 39 2.56410256410256%	8 out of 309 2.58899676375405%	0.664682
Biosynthesis of various plant secondary metabolites	ko00999	2 out of 39 5.12820512820513%	18 out of 309 5.8252427184466%	0.691113
Flavonoid biosynthesis	ko00941	1 out of 39 2.56410256410256%	9 out of 309 2.9126213592233%	0.708128
Lysine degradation	ko00310	1 out of 39 2.56410256410256%	10 out of 309 3.23624595469256%	0.746072
Pantothenate and CoA biosynthesis	ko00770	1 out of 39 2.56410256410256%	10 out of 309 3.23624595469256%	0.746072
beta-Alanine metabolism	ko00410	1 out of 39 2.56410256410256%	10 out of 309 3.23624595469256%	0.746072
Carbon metabolism	ko01200	2 out of 39 5.12820512820513%	21 out of 309 6.79611650485437%	0.773129
Zeatin biosynthesis	ko00908	1 out of 39 2.56410256410256%	11 out of 309 3.55987055016181%	0.779193
Flavone and flavonol biosynthesis	ko00944	1 out of 39 2.56410256410256%	12 out of 309 3.88349514563107%	0.80809
Cysteine and methionine metabolism	ko00270	1 out of 39 2.56410256410256%	13 out of 309 4.20711974110032%	0.833291
Aminoacyl-tRNA biosynthesis	ko00970	1 out of 39 2.56410256410256%	14 out of 309 4.53074433656958%	0.855256
Pyrimidine metabolism	ko00240	1 out of 39 2.56410256410256%	15 out of 309 4.85436893203883%	0.874391
Purine metabolism	ko00230	1 out of 39 2.56410256410256%	17 out of 309 5.50161812297735%	0.905555
Nucleotide metabolism	ko01232	1 out of 39 2.56410256410256%	23 out of 309 7.44336569579288%	0.960361
Biosynthesis of cofactors	ko01240	3 out of 39 7.69230769230769%	50 out of 309 16.1812297734628%	0.971205
Metabolic pathways	ko01100	23 out of 39 58.974358974359%	232 out of 309 75.0809061488673%	0.995023
Biosynthesis of amino acids	ko01230	1 out of 39 2.56410256410256%	38 out of 309 12.2977346278317%	0.99586
