# Supplementary material for: Free fatty acid biosynthesis precursors are involved in pollen–stigma interactions in Brassica
Source: Hortic Res. 2025 Jun 11;12(9):uhaf147. doi: 10.1093/hr/uhaf147 (PMC12313337; doi:10.1093/hr/uhaf147)
Supplement: Web_Material_uhaf147 [file web_material_uhaf147.zip › Supplementary Data Table S6.xlsx]

## Sheet: Sheet1
pathway	p-value	number	group	type
Phenylpropanoid biosynthesis	0.0606248	3	CP0_vs_CP30	meta
Ascorbate and aldarate metabolism	0.127006	2	CP0_vs_CP30	meta
Ubiquinone and other terpenoid-quinone biosynthesis	0.208148	1	CP0_vs_CP30	meta
Cyanoamino acid metabolism	0.279517	1	CP0_vs_CP30	meta
Alanine, aspartate and glutamate metabolism	0.312917	1	CP0_vs_CP30	meta
Biosynthesis of unsaturated fatty acids	0.312917	1	CP0_vs_CP30	meta
beta-Alanine metabolism	0.375447	1	CP0_vs_CP30	meta
Linoleic acid metabolism	0.555098	1	CP0_vs_CP30	meta
alpha-Linolenic acid metabolism	0.00110761	5	CP0_vs_CP60	meta
Linoleic acid metabolism	0.00293046	6	CP0_vs_CP60	meta
Butanoate metabolism	0.0758171	2	CP0_vs_CP60	meta
Oxidative phosphorylation	0.106933	2	CP0_vs_CP60	meta
Phosphonate and phosphinate metabolism	0.185033	1	CP0_vs_CP60	meta
Sesquiterpenoid and triterpenoid biosynthesis	0.185033	1	CP0_vs_CP60	meta
Photosynthesis	0.264672	1	CP0_vs_CP60	meta
Nicotinate and nicotinamide metabolism	0.289995	2	CP0_vs_CP60	meta
D-Amino acid metabolism	0.32806	2	CP0_vs_CP60	meta
Tyrosine metabolism	0.32806	2	CP0_vs_CP60	meta
Phenylpropanoid biosynthesis	0.333467	3	CP0_vs_CP60	meta
Alanine, aspartate and glutamate metabolism	0.562618	1	CP0_vs_CP60	meta
Biosynthesis of unsaturated fatty acids	0.562618	1	CP0_vs_CP60	meta
beta-Alanine metabolism	0.64559	1	CP0_vs_CP60	meta
Flavone and flavonol biosynthesis	0.713249	1	CP0_vs_CP60	meta
Purine metabolism	0.832267	1	CP0_vs_CP60	meta
Linoleic acid metabolism	0.0210834	4	CP30_vs_CP60	meta
Butanoate metabolism	0.0389056	2	CP30_vs_CP60	meta
Oxidative phosphorylation	0.0559728	2	CP30_vs_CP60	meta
Alanine, aspartate and glutamate metabolism	0.0961559	2	CP30_vs_CP60	meta
Sesquiterpenoid and triterpenoid biosynthesis	0.131509	1	CP30_vs_CP60	meta
Nicotinate and nicotinamide metabolism	0.166943	2	CP30_vs_CP60	meta
Photosynthesis	0.190917	1	CP30_vs_CP60	meta
Tyrosine metabolism	0.192317	2	CP30_vs_CP60	meta
Ascorbate and aldarate metabolism	0.244493	2	CP30_vs_CP60	meta
Cyanoamino acid metabolism	0.392069	1	CP30_vs_CP60	meta
alpha-Linolenic acid metabolism	0.510641	1	CP30_vs_CP60	meta
D-Amino acid metabolism	0.577073	1	CP30_vs_CP60	meta
Flavone and flavonol biosynthesis	0.577073	1	CP30_vs_CP60	meta
Purine metabolism	0.707649	1	CP30_vs_CP60	meta
Phenylpropanoid biosynthesis	0.783453	1	CP30_vs_CP60	meta
Pentose and glucuronate interconversions	0.0149029	3	SI0_vs_SI30	meta
Phenylpropanoid biosynthesis	0.0866395	3	SI0_vs_SI30	meta
Caffeine metabolism	0.10168	1	SI0_vs_SI30	meta
Sphingolipid metabolism	0.193605	1	SI0_vs_SI30	meta
Thiamine metabolism	0.193605	1	SI0_vs_SI30	meta
Purine metabolism	0.219274	2	SI0_vs_SI30	meta
Monobactam biosynthesis	0.236186	1	SI0_vs_SI30	meta
Riboflavin metabolism	0.236186	1	SI0_vs_SI30	meta
Sulfur metabolism	0.236186	1	SI0_vs_SI30	meta
Vitamin B6 metabolism	0.236186	1	SI0_vs_SI30	meta
Cyanoamino acid metabolism	0.276653	1	SI0_vs_SI30	meta
Glycerophospholipid metabolism	0.276653	1	SI0_vs_SI30	meta
Biosynthesis of unsaturated fatty acids	0.351632	1	SI0_vs_SI30	meta
D-Amino acid metabolism	0.48026	1	SI0_vs_SI30	meta
Linoleic acid metabolism	0.607496	1	SI0_vs_SI30	meta
Pentose and glucuronate interconversions	0.0208531	3	SI0_vs_SI60	meta
Caffeine metabolism	0.114007	1	SI0_vs_SI60	meta
Phosphonate and phosphinate metabolism	0.114007	1	SI0_vs_SI60	meta
Phenylpropanoid biosynthesis	0.115412	3	SI0_vs_SI60	meta
Sphingolipid metabolism	0.215659	1	SI0_vs_SI60	meta
Thiamine metabolism	0.215659	1	SI0_vs_SI60	meta
Purine metabolism	0.262126	2	SI0_vs_SI60	meta
Monobactam biosynthesis	0.262253	1	SI0_vs_SI60	meta
Riboflavin metabolism	0.262253	1	SI0_vs_SI60	meta
Sulfur metabolism	0.262253	1	SI0_vs_SI60	meta
Vitamin B6 metabolism	0.262253	1	SI0_vs_SI60	meta
Cyanoamino acid metabolism	0.306225	1	SI0_vs_SI60	meta
Glycerophospholipid metabolism	0.306225	1	SI0_vs_SI60	meta
beta-Alanine metabolism	0.458569	1	SI0_vs_SI60	meta
D-Amino acid metabolism	0.522312	1	SI0_vs_SI60	meta
Ascorbate and aldarate metabolism	0.578921	1	SI0_vs_SI60	meta
Phosphonate and phosphinate metabolism	0.0259309	1	SI30_vs_SI60	meta
beta-Alanine metabolism	0.124645	1	SI30_vs_SI60	meta
Flavone and flavonol biosynthesis	0.148104	1	SI30_vs_SI60	meta
Ascorbate and aldarate metabolism	0.171088	1	SI30_vs_SI60	meta
