# Supplementary material for: Free fatty acid biosynthesis precursors are involved in pollen–stigma interactions in Brassica
Source: Hortic Res. 2025 Jun 11;12(9):uhaf147. doi: 10.1093/hr/uhaf147 (PMC12313337; doi:10.1093/hr/uhaf147)
Supplement: Web_Material_uhaf147 [file web_material_uhaf147.zip › Supplementary Data Table S7.xlsx]

## Sheet: Sheet1
Supplementary Data Table S7. Primers and probes used in this study
Primer name	Primer sequence (5’-3’)
Primers for vector construction
BD-BoFER-KD-F	AGGAGGACCTGCATATGGCGTACCGGAGACGGAAG
BD-BoFER-KD-R	GCAGGTCGACGGATCCCTAACGTCCCTTAGGGTTCATGATCTG
BD-BoFER-KDK562R-F	GCCATCCGCAGAGGCAACCCGATGTCGGAG
BD-BoFER-KDK562R-R	CACCTTCGTGGTCCCTCCATCGATTTCTCC
BD-BoSRK13-b-KD-F	AGGAGGACCTGCATATGAAAAGGAAACAAAATCGAGCAAAAGCAA
BD-BoSRK13-b-KD-R	GCAGGTCGACGGATCCTTACCGGGCATCGATGACTGAG
AD-BoBCCP1-F	CAGATTACGCTCATATGATGGCGTCTTCTTCGTTCTCC
AD-BoBCCP1-R	CGAGCTCGATGGATCCCTACGGTTGAACCACAAACAGAGG
AD-BoBCCP2-F	CAGATTACGCTCATATGATGGCGTCATTGTCTGTACCT
AD-BoBCCP2-R	CGAGCTCGATGGATCCTCAAGGCACGATGGTAAACAGAGG
nLuc-BoFER-KD-F	CGGGGGACGAGCTCGGTACCGCGTACCGGAGACGGAAGAG
nLuc-BoFER-KD-R	ACGAGATCTGGTCGACACGTCCCTTAGGGTTCATGA
cLuc-BoBCCP1-F	ACGCGTCCCGGGGCGGTACCATGGCGTCTTCTTCGTTCTC
cLuc-BoBCCP1-R	AGCTCTGCAGGTCGACCTACGGTTGAACCACAAACA
pGD3GGm-BoBCCP1-F	TCTCGAGCTCAAGCTTATGGCGTCTTCTTCGTTCTC
pGD3GGm-BoBCCP1-R	CGCCGGGCCCGTCGACCGGTTGAACCACAAACAGAGGAG
pGD3GGm-BoBCCP2-F	TCTCGAGCTCAAGCTTATGGCGTCATTGTCTGTACCTTACG
pGD3GGm-BoBCCP2-R	CGCCGGGCCCGTCGACAGGCACGATGGTAAACAGAGG
pGD3G3Flag-BoFER-KD-F	TCTCGAGCTCAAGCTTGCGTACCGGAGACGGAAG
pGD3G3Flag-BoFER-KD-R	CGCCGGGCCCGTCGACACGTCCCTTAGGGTTCATGATCT
Primers for qRT-PCR
qBoACTIN11-F	TGCTGGTATCCACGAGACGAC
qBoACTIN11-R	TACTACTCGGAGCCAAAGCAG
qBoBCCP1-F1	CGTCTATGGAGCCACCCAAACCT
qBoBCCP1-R1	GATTGGGCTTTCACCACAGGG
Sense or Antisense oligodeoxyribonucleotide
S-BoBCCP1	ATGCATCGTTGAAGCCATGA
AS-BoBCCP1	TCATGGCTTCAACGATGCAT
