# Supplementary material for: Free fatty acid biosynthesis precursors are involved in pollen–stigma interactions in Brassica
Source: Hortic Res. 2025 Jun 11;12(9):uhaf147. doi: 10.1093/hr/uhaf147 (PMC12313337; doi:10.1093/hr/uhaf147)
Supplement: Web_Material_uhaf147 [file web_material_uhaf147.zip › Supplementary DataTable S5.xlsx]

## Sheet: Sheet1
Kegg_pathway	ko_ID	Cluster_frequency	Metabolome_frequency	P-value
Pentose and glucuronate interconversions	ko00040	3 out of 21 14.2857142857143%	11 out of 307 3.58306188925081%	0.0319785
Caffeine metabolism	ko00232	1 out of 21 4.76190476190476%	2 out of 307 0.651465798045603%	0.132337
Phosphonate and phosphinate metabolism	ko00440	1 out of 21 4.76190476190476%	2 out of 307 0.651465798045603%	0.132337
Phenylpropanoid biosynthesis	ko00940	3 out of 21 14.2857142857143%	21 out of 307 6.84039087947883%	0.164505
Sphingolipid metabolism	ko00600	1 out of 21 4.76190476190476%	4 out of 307 1.30293159609121%	0.247888
Thiamine metabolism	ko00730	1 out of 21 4.76190476190476%	4 out of 307 1.30293159609121%	0.247888
Monobactam biosynthesis	ko00261	1 out of 21 4.76190476190476%	5 out of 307 1.62866449511401%	0.300015
Riboflavin metabolism	ko00740	1 out of 21 4.76190476190476%	5 out of 307 1.62866449511401%	0.300015
Sulfur metabolism	ko00920	1 out of 21 4.76190476190476%	5 out of 307 1.62866449511401%	0.300015
Vitamin B6 metabolism	ko00750	1 out of 21 4.76190476190476%	5 out of 307 1.62866449511401%	0.300015
Purine metabolism	ko00230	2 out of 21 9.52380952380952%	17 out of 307 5.53745928338762%	0.326869
Cyanoamino acid metabolism	ko00460	1 out of 21 4.76190476190476%	6 out of 307 1.95439739413681%	0.348689
Glycerophospholipid metabolism	ko00564	1 out of 21 4.76190476190476%	6 out of 307 1.95439739413681%	0.348689
Biosynthesis of various plant secondary metabolites	ko00999	2 out of 21 9.52380952380952%	18 out of 307 5.86319218241042%	0.353301
Biosynthesis of unsaturated fatty acids	ko01040	1 out of 21 4.76190476190476%	8 out of 307 2.60586319218241%	0.43654
Pentose phosphate pathway	ko00030	1 out of 21 4.76190476190476%	9 out of 307 2.93159609120521%	0.476114
Nucleotide metabolism	ko01232	2 out of 21 9.52380952380952%	23 out of 307 7.49185667752443%	0.479691
beta-Alanine metabolism	ko00410	1 out of 21 4.76190476190476%	10 out of 307 3.25732899022801%	0.513033
Glycine, serine and threonine metabolism	ko00260	1 out of 21 4.76190476190476%	11 out of 307 3.58306188925081%	0.547465
Glyoxylate and dicarboxylate metabolism	ko00630	1 out of 21 4.76190476190476%	11 out of 307 3.58306188925081%	0.547465
D-Amino acid metabolism	ko00470	1 out of 21 4.76190476190476%	12 out of 307 3.90879478827362%	0.57957
Flavone and flavonol biosynthesis	ko00944	1 out of 21 4.76190476190476%	12 out of 307 3.90879478827362%	0.57957
Phenylalanine metabolism	ko00360	1 out of 21 4.76190476190476%	12 out of 307 3.90879478827362%	0.57957
Aminoacyl-tRNA biosynthesis	ko00970	1 out of 21 4.76190476190476%	13 out of 307 4.23452768729642%	0.609499
Cysteine and methionine metabolism	ko00270	1 out of 21 4.76190476190476%	13 out of 307 4.23452768729642%	0.609499
Ascorbate and aldarate metabolism	ko00053	1 out of 21 4.76190476190476%	14 out of 307 4.56026058631922%	0.637392
Pyrimidine metabolism	ko00240	1 out of 21 4.76190476190476%	14 out of 307 4.56026058631922%	0.637392
Biosynthesis of cofactors	ko01240	3 out of 21 14.2857142857143%	49 out of 307 15.9609120521173%	0.68296
Linoleic acid metabolism	ko00591	1 out of 21 4.76190476190476%	17 out of 307 5.53745928338762%	0.710135
Metabolic pathways	ko01100	15 out of 21 71.4285714285714%	230 out of 307 74.9185667752443%	0.746758
ABC transporters	ko02010	2 out of 21 9.52380952380952%	37 out of 307 12.0521172638436%	0.749039
Biosynthesis of secondary metabolites	ko01110	8 out of 21 38.0952380952381%	133 out of 307 43.3224755700326%	0.765248
Carbon metabolism	ko01200	1 out of 21 4.76190476190476%	21 out of 307 6.84039087947883%	0.785758
Biosynthesis of amino acids	ko01230	1 out of 21 4.76190476190476%	37 out of 307 12.0521172638436%	0.938909
